# Supplementary material for: Seasonal and diel influences on bottlenose dolphin acoustic detection determined by whistles in a coastal lagoon in the southwestern Gulf of California
Source: PeerJ. 2022 May 18;10:e13246. doi: 10.7717/peerj.13246 (PMC9123887; doi:10.7717/peerj.13246)
Supplement: Supplemental Information 3 — Global and grouped GAMs of acoustic detections in the Ensenada de La Paz (NM: new moon, 1. Qu: waxing moon, FM: full moon, 3. Qu: waning moon). [file peerj-10-13246-s003.csv]

	ID	Station	month_campaign	cluster_hcpc	cluster_hcpc2	hour	datehour	date	year	month	YM	day	h	min	effort	dp10m_ELAP1	lunar_phase_2	lunar_phase	flow	tide	derivate_tide	CHL_BLAP	CHL	SST_BLAP	SST	delta_SST	distance_BLAP	distance_coast	distance_mangrove	depth	sediment	fcampaign	h2	eventhour	eventmoon
1	1	1	06_22	3	May-Jul	21.06.2017 11:00	21.06.2017 11:00	21.06.2017	2017	6	2017_06	21	11	10	43	1	New	0.932312257	0.014	0.06	-0.001707651	1.736412287	5.177301444	23.15296667	23.3185	0.165533333	1000	400	1200	3.5	rubble	06_22	11	11	5.80469849608009
2	2	1	06_22	3	May-Jul	21.06.2017 12:00	21.06.2017 12:00	21.06.2017	2017	6	2017_06	21	12	0	60	4	New	0.933723223	0.014	-0.012	-0.001018281	1.736412287	5.177301444	23.15296667	23.3185	0.165533333	1000	400	1200	3.5	rubble	06_22	12	12	5.81356385897965
3	3	1	06_22	3	May-Jul	21.06.2017 13:00	21.06.2017 13:00	21.06.2017	2017	6	2017_06	21	13	0	60	1	New	0.935134189	0.007	-0.073	9.73e-05	1.736412287	5.177301444	23.15296667	23.3185	0.165533333	1000	400	1200	3.5	rubble	06_22	13	13	5.82242922187938
4	4	1	06_22	3	May-Jul	21.06.2017 14:00	21.06.2017 14:00	21.06.2017	2017	6	2017_06	21	14	0	60	2	New	0.936545156	-0.005	-0.076	0.001163202	1.736412287	5.177301444	23.15296667	23.3185	0.165533333	1000	400	1200	3.5	rubble	06_22	14	14	5.83129458487823
9	9	1	06_22	3	May-Jul	21.06.2017 19:00	21.06.2017 19:00	21.06.2017	2017	6	2017_06	21	19	0	60	1	New	0.943599987	-0.017	0.634	-0.000709421	2.335087034	2.335087034	22.8162	22.968875	0.152675	1000	400	1200	3.5	rubble	06_22	19	19	5.87562139947584
10	10	1	06_22	3	May-Jul	21.06.2017 20:00	21.06.2017 20:00	21.06.2017	2017	6	2017_06	21	20	0	60	2	New	0.945010954	0	0.677	-0.001920242	2.335087034	2.335087034	22.8162	22.968875	0.152675	1000	400	1200	3.5	rubble	06_22	20	20	5.88448676247468
11	11	1	06_22	3	May-Jul	21.06.2017 21:00	21.06.2017 21:00	21.06.2017	2017	6	2017_06	21	21	0	53	3	New	0.94642192	0.019	0.609	-0.002793897	2.335087034	2.335087034	22.8162	22.968875	0.152675	1000	400	1200	3.5	rubble	06_22	21	21	5.89335212537424
12	12	1	06_22	3	May-Jul	21.06.2017 22:00	21.06.2017 22:00	21.06.2017	2017	6	2017_06	21	22	0	60	1	New	0.947832886	0.036	0.433	-0.003059413	2.335087034	2.335087034	22.8162	22.968875	0.152675	1000	400	1200	3.5	rubble	06_22	22	22	5.90221748827397
13	13	1	06_22	3	May-Jul	21.06.2017 23:00	21.06.2017 23:00	21.06.2017	2017	6	2017_06	21	23	0	60	2	New	0.949243853	0.047	0.174	-0.002682884	2.335087034	2.335087034	22.8162	22.968875	0.152675	1000	400	1200	3.5	rubble	06_22	23	23	5.91108285127282
14	14	1	06_22	3	May-Jul	22.06.2017 00:00	22.06.2017 00:00	22.06.2017	2017	6	2017_06	22	0	0	60	1	New	0.950654819	0.05	-0.126	-0.00173581	2.335087034	2.335087034	22.8162	22.968875	0.152675	1000	400	1200	3.5	rubble	06_22	0	0	5.91994821417256
15	15	1	06_22	3	May-Jul	22.06.2017 01:00	22.06.2017 01:00	22.06.2017	2017	6	2017_06	22	1	0	60	2	New	0.952065785	0.045	-0.413	-0.000375792	2.335087034	2.335087034	22.8162	22.968875	0.152675	1000	400	1200	3.5	rubble	06_22	1	1	5.92881357707229
16	16	1	06_22	3	May-Jul	22.06.2017 02:00	22.06.2017 02:00	22.06.2017	2017	6	2017_06	22	2	0	60	1	New	0.953476752	0.031	-0.634	0.001101725	2.335087034	2.335087034	22.8162	22.968875	0.152675	1000	400	1200	3.5	rubble	06_22	2	2	5.93767894007096
17	17	1	06_22	3	May-Jul	22.06.2017 03:00	22.06.2017 03:00	22.06.2017	2017	6	2017_06	22	3	0	60	5	New	0.954887718	0.012	-0.751	0.00237019	2.335087034	2.335087034	22.8162	22.968875	0.152675	1000	400	1200	3.5	rubble	06_22	3	3	5.94654430297069
18	18	1	06_22	3	May-Jul	22.06.2017 04:00	22.06.2017 04:00	22.06.2017	2017	6	2017_06	22	4	0	57	2	New	0.956298684	-0.009	-0.747	0.003146395	2.335087034	2.335087034	22.8162	22.968875	0.152675	1000	400	1200	3.5	rubble	06_22	4	4	5.95540966587043
19	19	1	06_22	3	May-Jul	22.06.2017 05:00	22.06.2017 05:00	22.06.2017	2017	6	2017_06	22	5	9	60	2	New	0.957709651	-0.034	-0.505	0.002957688	2.335087034	2.335087034	22.8162	22.968875	0.152675	1000	400	1200	3.5	rubble	06_22	5	5	5.96427502886928
20	20	1	06_22	3	May-Jul	22.06.2017 06:00	22.06.2017 06:00	22.06.2017	2017	6	2017_06	22	6	9	60	2	New	0.959120617	-0.039	-0.281	0.001985405	2.335087034	2.335087034	22.8162	22.968875	0.152675	1000	400	1200	3.5	rubble	06_22	6	6	5.97314039176883
21	21	1	06_22	3	May-Jul	22.06.2017 07:00	22.06.2017 07:00	22.06.2017	2017	6	2017_06	22	7	0	60	2	New	0.960531583	-0.038	-0.205	0.00155757	2.335087034	2.335087034	22.8162	22.968875	0.152675	1000	400	1200	3.5	rubble	06_22	7	7	5.98200575466857
23	23	1	06_22	3	May-Jul	22.06.2017 09:00	22.06.2017 09:00	22.06.2017	2017	6	2017_06	22	9	0	60	3	New	0.963353516	-0.018	0.145	-0.001191066	2.335087034	2.335087034	22.8162	22.968875	0.152675	1000	400	1200	3.5	rubble	06_22	9	9	5.99973648056715
24	24	1	06_22	3	May-Jul	22.06.2017 10:00	22.06.2017 10:00	22.06.2017	2017	6	2017_06	22	10	0	52	2	New	0.964764482	-0.003	0.202	-0.00211175	2.335087034	2.335087034	22.8162	22.968875	0.152675	1000	400	1200	3.5	rubble	06_22	10	10	6.00860184346688
25	25	1	06_22	3	May-Jul	22.06.2017 11:00	22.06.2017 11:00	22.06.2017	2017	6	2017_06	22	11	0	60	2	New	0.966175449	0.009	0.177	-0.002360607	2.335087034	2.335087034	22.8162	22.968875	0.152675	1000	400	1200	3.5	rubble	06_22	11	11	6.01746720646555
26	26	1	06_22	3	May-Jul	22.06.2017 12:00	22.06.2017 12:00	22.06.2017	2017	6	2017_06	22	12	0	60	4	New	0.967586415	0.016	0.097	-0.001917146	2.335087034	2.335087034	22.8162	22.968875	0.152675	1000	400	1200	3.5	rubble	06_22	12	12	6.02633256936529
33	33	1	06_22	3	May-Jul	22.06.2017 19:00	22.06.2017 19:00	22.06.2017	2017	6	2017_06	22	19	0	60	2	New	0.977463179	-0.027	0.614	0.000236031	2.335087034	2.335087034	22.89213333	22.95525	0.063116667	1000	400	1200	3.5	rubble	06_22	19	19	6.08839010986148
34	34	1	06_22	3	May-Jul	22.06.2017 20:00	22.06.2017 20:00	22.06.2017	2017	6	2017_06	22	20	0	53	1	New	0.978874146	-0.012	0.73	-0.001167625	2.335087034	2.335087034	22.89213333	22.95525	0.063116667	1000	400	1200	3.5	rubble	06_22	20	20	6.09725547286015
36	36	1	06_22	3	May-Jul	22.06.2017 22:00	22.06.2017 22:00	22.06.2017	2017	6	2017_06	22	22	0	60	1	New	0.981696078	0.028	0.627	-0.0031977	2.335087034	2.335087034	22.89213333	22.95525	0.063116667	1000	400	1200	3.5	rubble	06_22	22	22	6.11498619865962
37	37	1	06_22	3	May-Jul	22.06.2017 23:00	22.06.2017 23:00	22.06.2017	2017	6	2017_06	22	23	0	60	5	New	0.983107045	0.044	0.401	-0.00330886	2.335087034	2.335087034	22.89213333	22.95525	0.063116667	1000	400	1200	3.5	rubble	06_22	23	23	6.12385156165828
38	38	1	06_22	3	May-Jul	23.06.2017 00:00	23.06.2017 00:00	23.06.2017	2017	6	2017_06	23	0	0	60	4	New	0.984518011	0.054	0.096	-0.00269055	2.335087034	2.335087034	22.89213333	22.95525	0.063116667	1000	400	1200	3.5	rubble	06_22	0	0	6.13271692455802
39	39	1	06_22	3	May-Jul	23.06.2017 01:00	23.06.2017 01:00	23.06.2017	2017	6	2017_06	23	1	0	60	1	New	0.985928977	0.055	-0.236	-0.001473095	2.335087034	2.335087034	22.89213333	22.95525	0.063116667	1000	400	1200	3.5	rubble	06_22	1	1	6.14158228745776
42	42	1	06_22	3	May-Jul	23.06.2017 04:00	23.06.2017 04:00	23.06.2017	2017	6	2017_06	23	4	0	60	3	New	0.990161876	0.006	-0.837	0.002908448	2.335087034	2.335087034	22.89213333	22.95525	0.063116667	1000	400	1200	3.5	rubble	06_22	4	4	6.16817837625607
43	43	1	06_22	3	May-Jul	23.06.2017 05:00	23.06.2017 05:00	23.06.2017	2017	6	2017_06	23	5	9	60	1	New	0.991572843	-0.027	-0.702	0.003570691	2.335087034	2.335087034	22.89213333	22.95525	0.063116667	1000	400	1200	3.5	rubble	06_22	5	5	6.17704373925474
45	45	1	06_22	3	May-Jul	23.06.2017 07:00	23.06.2017 07:00	23.06.2017	2017	6	2017_06	23	7	0	54	1	New	0.994394775	-0.041	-0.41	0.002617573	2.335087034	2.335087034	22.89213333	22.95525	0.063116667	1000	400	1200	3.5	rubble	06_22	7	7	6.19477446505421
48	48	1	06_22	3	May-Jul	23.06.2017 10:00	23.06.2017 10:00	23.06.2017	2017	6	2017_06	23	10	0	60	4	New	0.998627674	-0.016	0.184	-0.001585729	2.335087034	2.335087034	22.89213333	22.95525	0.063116667	1000	400	1200	3.5	rubble	06_22	10	10	6.22137055385235
51	51	1	07_21	3	May-Jul	13.07.2017 15:00	13.07.2017 15:00	13.07.2017	2017	7	2017_07	13	15	30	21	1	Waning	0.682946346	0.012	0.068	-0.001129146	1.785352048	5.157486879	26.0057	26.141125	0.135425	1000	400	1200	3.5	rubble	07_21	15	15	4.23788626908108
52	52	1	07_21	3	May-Jul	13.07.2017 16:00	13.07.2017 16:00	13.07.2017	2017	7	2017_07	13	16	0	60	2	Waning	0.684357312	0.012	0.032	-0.000783724	1.785352048	5.157486879	26.0057	26.141125	0.135425	1000	400	1200	3.5	rubble	07_21	16	16	4.24675163198082
53	53	1	07_21	3	May-Jul	13.07.2017 17:00	13.07.2017 17:00	13.07.2017	2017	7	2017_07	13	17	0	60	6	Waning	0.685768279	0.008	-0.024	1.47e-06	1.785352048	5.157486879	26.0057	26.141125	0.135425	1000	400	1200	3.5	rubble	07_21	17	17	4.25561699497949
54	54	1	07_21	3	May-Jul	13.07.2017 18:00	13.07.2017 18:00	13.07.2017	2017	7	2017_07	13	18	0	60	4	Waning	0.687179245	0	-0.043	0.000721067	1.701923467	5.372879395	25.44623333	25.606875	0.160641667	1000	400	1200	3.5	rubble	07_21	18	18	4.26448235787922
55	55	1	07_21	3	May-Jul	13.07.2017 19:00	13.07.2017 19:00	13.07.2017	2017	7	2017_07	13	19	0	60	2	Waning	0.688590211	-0.008	-0.015	0.001174259	1.701923467	5.372879395	25.44623333	25.606875	0.160641667	1000	400	1200	3.5	rubble	07_21	19	19	4.27334772077896
56	56	1	07_21	3	May-Jul	13.07.2017 20:00	13.07.2017 20:00	13.07.2017	2017	7	2017_07	13	20	0	60	4	Waning	0.690001178	-0.014	0.055	0.001247088	1.701923467	5.372879395	25.44623333	25.606875	0.160641667	1000	400	1200	3.5	rubble	07_21	20	20	4.2822130837778
57	57	1	07_21	3	May-Jul	13.07.2017 21:00	13.07.2017 21:00	13.07.2017	2017	7	2017_07	13	21	0	60	4	Waning	0.691412144	-0.016	0.15	0.000943683	1.701923467	5.372879395	25.44623333	25.606875	0.160641667	1000	400	1200	3.5	rubble	07_21	21	21	4.29107844667754
58	58	1	07_21	3	May-Jul	13.07.2017 22:00	13.07.2017 22:00	13.07.2017	2017	7	2017_07	13	22	0	60	3	Waning	0.69282311	-0.014	0.245	0.000349845	1.701923467	5.372879395	25.44623333	25.606875	0.160641667	1000	400	1200	3.5	rubble	07_21	22	22	4.29994380957709
59	59	1	07_21	3	May-Jul	13.07.2017 23:00	13.07.2017 23:00	13.07.2017	2017	7	2017_07	13	23	0	60	1	Waning	0.694234077	-0.008	0.312	-0.000396285	1.701923467	5.372879395	25.44623333	25.606875	0.160641667	1000	400	1200	3.5	rubble	07_21	23	23	4.30880917257594
60	60	1	07_21	3	May-Jul	14.07.2017 00:00	14.07.2017 00:00	14.07.2017	2017	7	2017_07	14	0	0	60	3	Waning	0.695645043	0.002	0.327	-0.001117942	1.701923467	5.372879395	25.44623333	25.606875	0.160641667	1000	400	1200	3.5	rubble	07_21	0	0	4.31767453547568
61	61	1	07_21	3	May-Jul	14.07.2017 01:00	14.07.2017 01:00	14.07.2017	2017	7	2017_07	14	1	0	60	1	Waning	0.697056009	0.013	0.278	-0.001624208	1.701923467	5.372879395	25.44623333	25.606875	0.160641667	1000	400	1200	3.5	rubble	07_21	1	1	4.32653989837541
62	62	1	07_21	3	May-Jul	14.07.2017 02:00	14.07.2017 02:00	14.07.2017	2017	7	2017_07	14	2	0	60	4	Waning	0.698466976	0.023	0.167	-0.001761757	1.701923467	5.372879395	25.44623333	25.606875	0.160641667	1000	400	1200	3.5	rubble	07_21	2	2	4.33540526137408
64	64	1	07_21	3	May-Jul	14.07.2017 04:00	14.07.2017 04:00	14.07.2017	2017	7	2017_07	14	4	0	60	1	Waning	0.701288908	0.029	-0.165	-0.000900339	1.701923467	5.372879395	25.44623333	25.606875	0.160641667	1000	400	1200	3.5	rubble	07_21	4	4	4.35313598717355
65	65	1	07_21	3	May-Jul	14.07.2017 05:00	14.07.2017 05:00	14.07.2017	2017	7	2017_07	14	5	19	54	2	Waning	0.702699875	0.016	-0.418	0.000771782	1.701923467	5.372879395	25.44623333	25.606875	0.160641667	1000	400	1200	3.5	rubble	07_21	5	5	4.3620013501724
66	66	1	07_21	3	May-Jul	14.07.2017 06:00	14.07.2017 06:00	14.07.2017	2017	7	2017_07	14	6	19	60	4	Waning	0.704110841	0.003	-0.467	0.001594722	1.701923467	5.372879395	25.44623333	25.606875	0.160641667	1000	400	1200	3.5	rubble	07_21	6	6	4.37086671307213
67	67	1	07_21	3	May-Jul	14.07.2017 07:00	14.07.2017 07:00	14.07.2017	2017	7	2017_07	14	7	0	60	6	Waning	0.705521807	0.001	-0.468	0.001700133	1.701923467	5.372879395	25.44623333	25.606875	0.160641667	1000	400	1200	3.5	rubble	07_21	7	7	4.37973207597169
68	68	1	07_21	3	May-Jul	14.07.2017 08:00	14.07.2017 08:00	14.07.2017	2017	7	2017_07	14	8	0	51	5	Waning	0.706932774	-0.012	-0.427	0.002083296	1.701923467	5.372879395	25.44623333	25.606875	0.160641667	1000	400	1200	3.5	rubble	07_21	8	8	4.38859743897054
69	69	1	07_21	3	May-Jul	14.07.2017 09:00	14.07.2017 09:00	14.07.2017	2017	7	2017_07	14	9	0	60	4	Waning	0.70834374	-0.021	-0.321	0.001999853	1.701923467	5.372879395	25.44623333	25.606875	0.160641667	1000	400	1200	3.5	rubble	07_21	9	9	4.39746280187027
70	70	1	07_21	3	May-Jul	14.07.2017 10:00	14.07.2017 10:00	14.07.2017	2017	7	2017_07	14	10	0	60	5	Waning	0.709754706	-0.026	-0.175	0.001464839	1.701923467	5.372879395	25.44623333	25.606875	0.160641667	1000	400	1200	3.5	rubble	07_21	10	10	4.40632816477001
71	71	1	07_21	3	May-Jul	14.07.2017 11:00	14.07.2017 11:00	14.07.2017	2017	7	2017_07	14	11	0	60	2	Waning	0.711165673	-0.025	-0.023	0.000636886	1.701923467	5.372879395	25.44623333	25.606875	0.160641667	1000	400	1200	3.5	rubble	07_21	11	11	4.41519352776867
72	72	1	07_21	3	May-Jul	14.07.2017 12:00	14.07.2017 12:00	14.07.2017	2017	7	2017_07	14	12	0	52	5	Waning	0.712576639	-0.018	0.101	-0.00030547	1.701923467	5.372879395	25.44623333	25.606875	0.160641667	1000	400	1200	3.5	rubble	07_21	12	12	4.42405889066841
73	73	1	07_21	3	May-Jul	14.07.2017 13:00	14.07.2017 13:00	14.07.2017	2017	7	2017_07	14	13	0	60	1	Waning	0.713987605	-0.009	0.177	-0.001060593	1.701923467	5.372879395	25.44623333	25.606875	0.160641667	1000	400	1200	3.5	rubble	07_21	13	13	4.43292425356814
74	74	1	07_21	3	May-Jul	14.07.2017 14:00	14.07.2017 14:00	14.07.2017	2017	7	2017_07	14	14	0	60	4	Waning	0.715398572	0.001	0.195	-0.001491228	1.701923467	5.372879395	25.44623333	25.606875	0.160641667	1000	400	1200	3.5	rubble	07_21	14	14	4.44178961656699
75	75	1	07_21	3	May-Jul	14.07.2017 15:00	14.07.2017 15:00	14.07.2017	2017	7	2017_07	14	15	0	55	5	Waning	0.716809538	0.008	0.164	-0.001492555	1.701923467	5.372879395	25.44623333	25.606875	0.160641667	1000	400	1200	3.5	rubble	07_21	15	15	4.45065497946673
76	76	1	07_21	3	May-Jul	14.07.2017 16:00	14.07.2017 16:00	14.07.2017	2017	7	2017_07	14	16	0	60	1	Waning	0.718220504	0.011	0.103	-0.001104084	1.701923467	5.372879395	25.44623333	25.606875	0.160641667	1000	400	1200	3.5	rubble	07_21	16	16	4.45952034236628
79	79	1	09_20	1	Aug - Mar	13.09.2017 11:00	13.09.2017 11:00	13.09.2017	2017	9	2017_09	13	11	20	34	1	Waning	0.776820384	-0.009	0.307	3.83e-05	0.910698831	15.8467595	29.8985	29.861875	-0.036625	1000	400	1200	3.5	rubble	09_20	11	11	4.82771424692995
85	85	1	09_20	1	Aug - Mar	13.09.2017 17:00	13.09.2017 17:00	13.09.2017	2017	9	2017_09	13	17	0	60	1	Waning	0.785286182	0.011	0.308	-0.000717529	0.910698831	15.8467595	29.8985	29.861875	-0.036625	1000	400	1200	3.5	rubble	09_20	17	17	4.8809064245264
89	89	1	09_20	1	Aug - Mar	13.09.2017 21:00	13.09.2017 21:00	13.09.2017	2017	9	2017_09	13	21	0	60	1	Waning	0.790930048	0.019	-0.094	-0.000233967	0.943091474	10.3596631	29.6265	29.49225	-0.13425	1000	400	1200	3.5	rubble	09_20	21	21	4.91636787622427
93	93	1	09_20	1	Aug - Mar	14.09.2017 01:00	14.09.2017 01:00	14.09.2017	2017	9	2017_09	14	1	0	53	1	Waning	0.796573913	-0.001	-0.355	0.001054696	0.943091474	10.3596631	29.6265	29.49225	-0.13425	1000	400	1200	3.5	rubble	09_20	1	1	4.95182932792215
99	99	1	09_20	1	Aug - Mar	14.09.2017 07:00	14.09.2017 07:00	14.09.2017	2017	9	2017_09	14	7	20	57	3	Waning	0.805039711	-0.009	0.171	-0.000560372	0.943091474	10.3596631	29.6265	29.49225	-0.13425	1000	400	1200	3.5	rubble	09_20	7	7	5.0050215055186
104	104	1	09_20	1	Aug - Mar	14.09.2017 12:00	14.09.2017 12:00	14.09.2017	2017	9	2017_09	14	12	0	60	1	Waning	0.812094543	-0.002	0.238	2.59e-05	0.943091474	10.3596631	29.6265	29.49225	-0.13425	1000	400	1200	3.5	rubble	09_20	12	12	5.04934832021515
105	105	1	09_20	1	Aug - Mar	14.09.2017 13:00	14.09.2017 13:00	14.09.2017	2017	9	2017_09	14	13	0	60	1	Waning	0.813505509	-0.004	0.258	0.000286746	0.943091474	10.3596631	29.6265	29.49225	-0.13425	1000	400	1200	3.5	rubble	09_20	13	13	5.05821368311488
115	115	1	09_20	1	Aug - Mar	14.09.2017 23:00	14.09.2017 23:00	14.09.2017	2017	9	2017_09	14	23	0	60	1	Waning	0.827615172	0.028	-0.25	-0.000368126	0.88720854	11.24696064	29.5892	29.39025	-0.19895	1000	400	1200	3.5	rubble	09_20	23	23	5.14686731250832
116	116	1	09_20	1	Aug - Mar	15.09.2017 00:00	15.09.2017 00:00	15.09.2017	2017	9	2017_09	15	0	0	53	1	Waning	0.829026139	0.021	-0.391	0.000399823	0.88720854	11.24696064	29.5892	29.39025	-0.19895	1000	400	1200	3.5	rubble	09_20	0	0	5.15573267540806
118	118	1	09_20	1	Aug - Mar	15.09.2017 02:00	15.09.2017 02:00	15.09.2017	2017	9	2017_09	15	2	0	60	1	Waning	0.831848071	-0.004	-0.485	0.001825741	0.88720854	11.24696064	29.5892	29.39025	-0.19895	1000	400	1200	3.5	rubble	09_20	2	2	5.17346340130646
119	119	1	09_20	1	Aug - Mar	15.09.2017 03:00	15.09.2017 03:00	15.09.2017	2017	9	2017_09	15	3	0	60	1	Waning	0.833259038	-0.016	-0.418	0.002118532	0.88720854	11.24696064	29.5892	29.39025	-0.19895	1000	400	1200	3.5	rubble	09_20	3	3	5.18232876420619
123	123	1	09_20	1	Aug - Mar	15.09.2017 07:00	15.09.2017 07:00	15.09.2017	2017	9	2017_09	15	7	20	57	1	Waning	0.838902903	-0.016	0.221	-0.000712959	0.88720854	11.24696064	29.5892	29.39025	-0.19895	1000	400	1200	3.5	rubble	09_20	7	7	5.21779021590407
134	134	1	09_19	1	Aug - Mar	25.09.2017 15:00	25.09.2017 15:00	25.09.2017	2017	9	2017_09	25	15	0	60	1	Waxing	0.188822553	0.025	0.154	-0.001244435	0.811456922	8.974953285	28.55823333	28.502875	-0.055358333	1000	400	1200	3.5	rubble	09_19	15	15	1.13321491607523
139	139	4	09_18	1	Aug - Mar	25.09.2017 12:00	25.09.2017 12:00	25.09.2017	2017	9	2017_09	25	12	0	60	2	Waxing	0.184589654	0.002	0.445	-0.001357069	0.811456922	8.974953285	28.55823333	28.502875	-0.055358333	5300	360	160	5	mud	09_18	12	12	1.10661882727709
140	140	4	09_18	1	Aug - Mar	25.09.2017 13:00	25.09.2017 13:00	25.09.2017	2017	9	2017_09	25	13	0	60	1	Waxing	0.186000621	0.012	0.396	-0.001663128	0.811456922	8.974953285	28.55823333	28.502875	-0.055358333	5300	360	160	5	mud	09_18	13	13	1.11548419017665
141	141	4	09_18	1	Aug - Mar	25.09.2017 14:00	25.09.2017 14:00	25.09.2017	2017	9	2017_09	25	14	0	60	1	Waxing	0.187411587	0.021	0.292	-0.001626566	0.811456922	8.974953285	28.55823333	28.502875	-0.055358333	5300	360	160	5	mud	09_18	14	14	1.12434955317549
142	142	4	09_18	1	Aug - Mar	25.09.2017 15:00	25.09.2017 15:00	25.09.2017	2017	9	2017_09	25	15	0	60	1	Waxing	0.188822553	0.025	0.154	-0.001244435	0.811456922	8.974953285	28.55823333	28.502875	-0.055358333	5300	360	160	5	mud	09_18	15	15	1.13321491607523
143	143	4	09_18	1	Aug - Mar	25.09.2017 16:00	25.09.2017 16:00	25.09.2017	2017	9	2017_09	25	16	0	60	2	Waxing	0.19023352	0.023	0.009	-0.000587793	0.811456922	8.974953285	28.55823333	28.502875	-0.055358333	5300	360	160	5	mud	09_18	16	16	1.14208027897496
144	144	4	09_18	1	Aug - Mar	25.09.2017 17:00	25.09.2017 17:00	25.09.2017	2017	9	2017_09	25	17	0	57	1	Waxing	0.191644486	0.018	-0.116	0.00018222	0.811456922	8.974953285	28.55823333	28.502875	-0.055358333	5300	360	160	5	mud	09_18	17	17	1.15094564197363
145	145	4	09_18	1	Aug - Mar	25.09.2017 18:00	25.09.2017 18:00	25.09.2017	2017	9	2017_09	25	18	0	60	6	Waxing	0.193055452	0.01	-0.197	0.000901076	1.689837027	0.811456922	27.85823333	27.81925	-0.038983333	5300	360	160	5	mud	09_18	18	18	1.15981100487337
146	146	4	09_18	1	Aug - Mar	25.09.2017 19:00	25.09.2017 19:00	25.09.2017	2017	9	2017_09	25	19	0	60	1	Waxing	0.194466419	0	-0.224	0.001374466	1.689837027	0.811456922	27.85823333	27.81925	-0.038983333	5300	360	160	5	mud	09_18	19	19	1.1686763677731
150	150	4	09_18	1	Aug - Mar	25.09.2017 23:00	25.09.2017 23:00	25.09.2017	2017	9	2017_09	25	23	0	60	1	Waxing	0.200110284	-0.01	0.006	6.04e-05	1.689837027	0.811456922	27.85823333	27.81925	-0.038983333	5300	360	160	5	mud	09_18	23	23	1.20413781957009
152	152	4	09_18	1	Aug - Mar	26.09.2017 01:00	26.09.2017 01:00	26.09.2017	2017	9	2017_09	26	1	0	60	1	Waxing	0.202932217	0.002	0.049	-0.000859207	1.689837027	1.689837027	27.85823333	27.81925	-0.038983333	5300	360	160	5	mud	09_18	1	1	1.22186854536956
156	156	4	09_18	1	Aug - Mar	26.09.2017 05:00	26.09.2017 05:00	26.09.2017	2017	9	2017_09	26	5	0	60	3	Waxing	0.208576082	-0.002	-0.036	0.000467787	1.689837027	1.689837027	27.85823333	27.81925	-0.038983333	5300	360	160	5	mud	09_18	5	5	1.25732999716654
157	157	4	09_18	1	Aug - Mar	26.09.2017 06:00	26.09.2017 06:00	26.09.2017	2017	9	2017_09	26	6	30	60	6	Waxing	0.209987048	-0.01	0.025	0.00092378	1.689837027	1.689837027	27.85823333	27.81925	-0.038983333	5300	360	160	5	mud	09_18	6	6	1.26619536006628
161	161	4	09_18	1	Aug - Mar	26.09.2017 10:00	26.09.2017 10:00	26.09.2017	2017	9	2017_09	26	10	0	60	4	Waxing	0.215630914	-0.012	0.334	-6.86e-05	1.689837027	1.689837027	27.85823333	27.81925	-0.038983333	5300	360	160	5	mud	09_18	10	10	1.30165681176415
164	164	4	09_18	1	Aug - Mar	26.09.2017 13:00	26.09.2017 13:00	26.09.2017	2017	9	2017_09	26	13	0	51	1	Waxing	0.219863813	0.007	0.382	-0.001164382	1.689837027	1.689837027	27.85823333	27.81925	-0.038983333	5300	360	160	5	mud	09_18	13	13	1.32825290056229
166	166	4	09_18	1	Aug - Mar	26.09.2017 15:00	26.09.2017 15:00	26.09.2017	2017	9	2017_09	26	15	0	60	1	Waxing	0.222685745	0.017	0.22	-0.000966829	1.689837027	1.689837027	27.85823333	27.81925	-0.038983333	5300	360	160	5	mud	09_18	15	15	1.34598362646087
167	167	4	09_18	1	Aug - Mar	26.09.2017 16:00	26.09.2017 16:00	26.09.2017	2017	9	2017_09	26	16	0	57	1	Waxing	0.224096712	0.018	0.111	-0.000595607	1.689837027	1.689837027	27.85823333	27.81925	-0.038983333	5300	360	160	5	mud	09_18	16	16	1.35484898936043
169	169	4	09_18	1	Aug - Mar	26.09.2017 18:00	26.09.2017 18:00	26.09.2017	2017	9	2017_09	26	18	0	60	1	Waxing	0.226918644	0.013	-0.08	0.000318001	2.117059991	1.689837027	27.87653333	27.87675	0.000216667	5300	360	160	5	mud	09_18	18	18	1.37257971525901
170	170	4	09_18	1	Aug - Mar	26.09.2017 19:00	26.09.2017 19:00	26.09.2017	2017	9	2017_09	26	19	0	60	1	Waxing	0.228329611	0.007	-0.135	0.000694383	2.117059991	1.689837027	27.87653333	27.87675	0.000216667	5300	360	160	5	mud	09_18	19	19	1.38144507815875
171	171	4	09_18	1	Aug - Mar	26.09.2017 20:00	26.09.2017 20:00	26.09.2017	2017	9	2017_09	26	20	0	54	2	Waxing	0.229740577	0.001	-0.157	0.000889429	2.117059991	1.689837027	27.87653333	27.87675	0.000216667	5300	360	160	5	mud	09_18	20	20	1.39031044115741
174	174	4	09_18	1	Aug - Mar	26.09.2017 23:00	26.09.2017 23:00	26.09.2017	2017	9	2017_09	26	23	0	60	3	Waxing	0.233973476	-0.005	-0.096	0.000334365	2.117059991	1.689837027	27.87653333	27.87675	0.000216667	5300	360	160	5	mud	09_18	23	23	1.41690652995573
176	176	4	09_18	1	Aug - Mar	27.09.2017 01:00	27.09.2017 01:00	27.09.2017	2017	9	2017_09	27	1	0	60	4	Waxing	0.236795409	-0.002	-0.057	-0.000231608	2.117059991	2.117059991	27.87653333	27.87675	0.000216667	5300	360	160	5	mud	09_18	1	1	1.43463725575502
177	177	4	09_18	1	Aug - Mar	27.09.2017 02:00	27.09.2017 02:00	27.09.2017	2017	9	2017_09	27	2	0	58	4	Waxing	0.238206375	0	-0.053	-0.000288515	2.117059991	2.117059991	27.87653333	27.87675	0.000216667	5300	360	160	5	mud	09_18	2	2	1.44350261875387
202	202	1	10_17	1	Aug - Mar	10.10.2017 00:00	10.10.2017 00:00	10.10.2017	2017	10	2017_10	10	0	18	60	1	Waning	0.675605938	-0.008	0.092	-0.000697479	0.830220845	8.520346458	29.48296667	29.3855	-0.097466667	1000	400	1200	3.5	rubble	10_17	0	0	4.19176512786793
203	203	1	10_17	1	Aug - Mar	10.10.2017 01:00	10.10.2017 01:00	10.10.2017	2017	10	2017_10	10	1	7	60	1	Waning	0.677016905	-0.001	0.118	-0.001157158	0.830220845	8.520346458	29.48296667	29.3855	-0.097466667	1000	400	1200	3.5	rubble	10_17	1	1	4.20063049076766
210	210	1	10_17	1	Aug - Mar	10.10.2017 08:00	10.10.2017 08:00	10.10.2017	2017	10	2017_10	10	8	2	60	1	Waning	0.686893669	-0.022	0.232	0.001291464	0.830220845	8.520346458	29.48296667	29.3855	-0.097466667	1000	400	1200	3.5	rubble	10_17	8	8	4.26268803136278
221	221	1	10_17	1	Aug - Mar	10.10.2017 19:00	10.10.2017 19:00	10.10.2017	2017	10	2017_10	10	19	7	51	1	Waning	0.702414299	0.008	-0.285	0.001271414	0.893187346	8.521451106	29.48253333	29.284125	-0.198408333	1000	400	1200	3.5	rubble	10_17	19	19	4.36020702355685
223	223	1	10_17	1	Aug - Mar	10.10.2017 21:00	10.10.2017 21:00	10.10.2017	2017	10	2017_10	10	21	15	60	3	Waning	0.705236231	-0.007	-0.276	0.001363114	0.893187346	8.521451106	29.48253333	29.284125	-0.198408333	1000	400	1200	3.5	rubble	10_17	21	21	4.37793774945525
224	224	1	10_17	1	Aug - Mar	10.10.2017 22:00	10.10.2017 22:00	10.10.2017	2017	10	2017_10	10	22	7	60	2	Waning	0.706647198	-0.01	-0.219	0.001041427	0.893187346	8.521451106	29.48253333	29.284125	-0.198408333	1000	400	1200	3.5	rubble	10_17	22	22	4.38680311235499
225	225	1	10_17	1	Aug - Mar	10.10.2017 23:00	10.10.2017 23:00	10.10.2017	2017	10	2017_10	10	23	2	60	2	Waning	0.708058164	-0.012	-0.148	0.000604452	0.893187346	8.521451106	29.48253333	29.284125	-0.198408333	1000	400	1200	3.5	rubble	10_17	23	23	4.39566847535383
226	226	1	10_17	1	Aug - Mar	10.10.2017 00:00	10.10.2017 00:00	10.10.2017	2017	10	2017_10	10	0	18	60	2	Waning	0.70946913	-0.011	-0.079	0.000158632	0.893187346	8.521451106	29.48253333	29.284125	-0.198408333	1000	400	1200	3.5	rubble	10_17	0	0	4.19176512786793
229	229	1	10_17	1	Aug - Mar	10.10.2017 03:00	10.10.2017 03:00	10.10.2017	2017	10	2017_10	10	3	25	60	1	Waning	0.713702029	-0.003	0.036	-0.000468082	0.893187346	8.521451106	29.48253333	29.284125	-0.198408333	1000	400	1200	3.5	rubble	10_17	3	3	4.21836121666606
230	230	1	10_17	1	Aug - Mar	10.10.2017 04:00	10.10.2017 04:00	10.10.2017	2017	10	2017_10	10	4	7	60	1	Waning	0.715112996	-0.002	0.05	-0.000328468	0.893187346	8.521451106	29.48253333	29.284125	-0.198408333	1000	400	1200	3.5	rubble	10_17	4	4	4.2272265795658
238	238	5	10_16	1	Aug - Mar	16.10.2017 15:00	16.10.2017 15:00	16.10.2017	2017	10	2017_10	16	15	0	60	2	New	0.899949585	-0.007	-0.245	0.002438891	0.999011278	11.17092037	29.57383333	29.5295	-0.044333333	5600	1300	120	1.5	sand	10_16	15	15	5.60135783417247
239	239	5	10_16	1	Aug - Mar	16.10.2017 16:00	16.10.2017 16:00	16.10.2017	2017	10	2017_10	16	16	0	60	3	New	0.901360552	-0.023	-0.147	0.002835029	0.999011278	11.17092037	29.57383333	29.5295	-0.044333333	5600	1300	120	1.5	sand	10_16	16	16	5.61022319707203
240	240	5	10_16	1	Aug - Mar	16.10.2017 17:00	16.10.2017 17:00	16.10.2017	2017	10	2017_10	16	17	0	60	2	New	0.902771518	-0.032	0.026	0.002482972	0.999011278	11.17092037	29.57383333	29.5295	-0.044333333	5600	1300	120	1.5	sand	10_16	17	17	5.61908856007088
241	241	5	10_16	1	Aug - Mar	16.10.2017 18:00	16.10.2017 18:00	16.10.2017	2017	10	2017_10	16	18	0	60	1	New	0.904182484	-0.033	0.227	0.001450391	1.2014725	8.013925332	29.59813333	29.5015	-0.096633333	5600	1300	120	1.5	sand	10_16	18	18	5.62795392297061
242	242	5	10_16	1	Aug - Mar	16.10.2017 19:00	16.10.2017 19:00	16.10.2017	2017	10	2017_10	16	19	0	60	1	New	0.905593451	-0.026	0.403	3.98e-05	1.2014725	8.013925332	29.59813333	29.5015	-0.096633333	5600	1300	120	1.5	sand	10_16	19	19	5.63681928587035
243	243	5	10_16	1	Aug - Mar	16.10.2017 20:00	16.10.2017 20:00	16.10.2017	2017	10	2017_10	16	20	0	60	4	New	0.907004417	-0.01	0.504	-0.001394811	1.2014725	8.013925332	29.59813333	29.5015	-0.096633333	5600	1300	120	1.5	sand	10_16	20	20	5.64568464886901
244	244	5	10_16	1	Aug - Mar	16.10.2017 21:00	16.10.2017 21:00	16.10.2017	2017	10	2017_10	16	21	0	55	2	New	0.908415383	0.008	0.501	-0.002505529	1.2014725	8.013925332	29.59813333	29.5015	-0.096633333	5600	1300	120	1.5	sand	10_16	21	21	5.65455001176875
245	245	5	10_16	1	Aug - Mar	16.10.2017 22:00	16.10.2017 22:00	16.10.2017	2017	10	2017_10	16	22	0	60	1	New	0.90982635	0.025	0.388	-0.002991007	1.2014725	8.013925332	29.59813333	29.5015	-0.096633333	5600	1300	120	1.5	sand	10_16	22	22	5.66341537466848
251	251	5	10_16	1	Aug - Mar	17.10.2017 04:00	17.10.2017 04:00	17.10.2017	2017	10	2017_10	17	4	0	60	3	New	0.918292148	-0.022	-0.377	0.003292643	1.2014725	8.013925332	29.59813333	29.5015	-0.096633333	5600	1300	120	1.5	sand	10_16	4	4	5.71660755226494
252	252	5	10_16	1	Aug - Mar	17.10.2017 05:00	17.10.2017 05:00	17.10.2017	2017	10	2017_10	17	5	0	60	3	New	0.919703114	-0.038	-0.186	0.003194899	1.2014725	8.013925332	29.59813333	29.5015	-0.096633333	5600	1300	120	1.5	sand	10_16	5	5	5.72547291526361
253	253	5	10_16	1	Aug - Mar	17.10.2017 06:00	17.10.2017 06:00	17.10.2017	2017	10	2017_10	17	6	9	60	1	New	0.92111408	-0.041	0.229	0.001310335	1.2014725	8.013925332	29.59813333	29.5015	-0.096633333	5600	1300	120	1.5	sand	10_16	6	6	5.73433827816334
254	254	5	10_16	1	Aug - Mar	17.10.2017 07:00	17.10.2017 07:00	17.10.2017	2017	10	2017_10	17	7	30	60	1	New	0.922525047	-0.031	0.407	-0.000106	1.2014725	8.013925332	29.59813333	29.5015	-0.096633333	5600	1300	120	1.5	sand	10_16	7	7	5.74320364106308
255	255	5	10_16	1	Aug - Mar	17.10.2017 08:00	17.10.2017 08:00	17.10.2017	2017	10	2017_10	17	8	0	60	1	New	0.923936013	-0.023	0.485	-0.000967419	1.2014725	8.013925332	29.59813333	29.5015	-0.096633333	5600	1300	120	1.5	sand	10_16	8	8	5.75206900406192
257	257	5	10_16	1	Aug - Mar	17.10.2017 10:00	17.10.2017 10:00	17.10.2017	2017	10	2017_10	17	10	0	60	4	New	0.926757946	0.018	0.495	-0.003309008	1.2014725	8.013925332	29.59813333	29.5015	-0.096633333	5600	1300	120	1.5	sand	10_16	10	10	5.76979972986122
258	258	5	10_16	1	Aug - Mar	17.10.2017 11:00	17.10.2017 11:00	17.10.2017	2017	10	2017_10	17	11	0	60	4	New	0.928168912	0.034	0.328	-0.003289842	1.2014725	8.013925332	29.59813333	29.5015	-0.096633333	5600	1300	120	1.5	sand	10_16	11	11	5.77866509286006
260	260	5	10_16	1	Aug - Mar	17.10.2017 13:00	17.10.2017 13:00	17.10.2017	2017	10	2017_10	17	13	0	60	2	New	0.930990845	0.036	-0.131	-0.000884859	1.2014725	8.013925332	29.59813333	29.5015	-0.096633333	5600	1300	120	1.5	sand	10_16	13	13	5.79639581865953
262	262	5	10_16	1	Aug - Mar	17.10.2017 15:00	17.10.2017 15:00	17.10.2017	2017	10	2017_10	17	15	0	60	1	New	0.933812777	0.003	-0.368	0.002286894	1.2014725	8.013925332	29.59813333	29.5015	-0.096633333	5600	1300	120	1.5	sand	10_16	15	15	5.81412654455794
263	263	5	10_16	1	Aug - Mar	17.10.2017 16:00	17.10.2017 16:00	17.10.2017	2017	10	2017_10	17	16	0	60	1	New	0.935223744	-0.017	-0.316	0.003109539	1.2014725	8.013925332	29.59813333	29.5015	-0.096633333	5600	1300	120	1.5	sand	10_16	16	16	5.82299190745767
265	265	1	10_15	2	Aug - Mar	23.10.2017 12:00	23.10.2017 12:00	23.10.2017	2017	10	2017_10	23	12	20	33	2	Waxing	0.13275903	0.021	0.444	-0.002332744	2.288507462	8.043826617	28.6228	28.376	-0.2468	1000	400	1200	3.5	rubble	10_15	12	12	0.78095741089371
268	268	1	10_15	2	Aug - Mar	23.10.2017 15:00	23.10.2017 15:00	23.10.2017	2017	10	2017_10	23	15	0	60	1	Waxing	0.136991929	0.034	-0.073	-0.000889135	2.288507462	8.043826617	28.6228	28.376	-0.2468	1000	400	1200	3.5	rubble	10_15	15	15	0.807553499691849
271	271	1	10_15	2	Aug - Mar	23.10.2017 18:00	23.10.2017 18:00	23.10.2017	2017	10	2017_10	23	18	0	52	1	Waxing	0.141224828	0	-0.404	0.002077989	1.736052729	7.917575543	28.5029	28.17775	-0.32515	1000	400	1200	3.5	rubble	10_15	18	18	0.834149588489987
278	278	1	10_15	2	Aug - Mar	24.10.2017 01:00	24.10.2017 01:00	24.10.2017	2017	10	2017_10	24	1	0	56	1	Waxing	0.151101593	0.006	0.117	-0.001482677	1.736052729	7.917575543	28.5029	28.17775	-0.32515	1000	400	1200	3.5	rubble	10_15	1	1	0.896207128986177
279	279	1	10_15	2	Aug - Mar	24.10.2017 02:00	24.10.2017 02:00	24.10.2017	2017	10	2017_10	24	2	0	60	1	Waxing	0.152512559	0.01	0.065	-0.001168067	1.736052729	7.917575543	28.5029	28.17775	-0.32515	1000	400	1200	3.5	rubble	10_15	2	2	0.905072491985024
280	280	1	10_15	2	Aug - Mar	24.10.2017 03:00	24.10.2017 03:00	24.10.2017	2017	10	2017_10	24	3	0	60	1	Waxing	0.153923525	0.009	0.009	-0.000509509	1.736052729	7.917575543	28.5029	28.17775	-0.32515	1000	400	1200	3.5	rubble	10_15	3	3	0.913937854884581
283	283	1	10_15	2	Aug - Mar	24.10.2017 06:00	24.10.2017 06:00	24.10.2017	2017	10	2017_10	24	6	9	60	2	Waxing	0.158156424	-0.018	0.121	0.001367389	1.736052729	7.917575543	28.5029	28.17775	-0.32515	1000	400	1200	3.5	rubble	10_15	6	6	0.940533943682898
284	284	1	10_15	2	Aug - Mar	24.10.2017 07:00	24.10.2017 07:00	24.10.2017	2017	10	2017_10	24	7	30	60	1	Waxing	0.159567391	-0.022	0.223	0.001147722	1.736052729	7.917575543	28.5029	28.17775	-0.32515	1000	400	1200	3.5	rubble	10_15	7	7	0.949399306582633
285	285	1	10_15	2	Aug - Mar	24.10.2017 08:00	24.10.2017 08:00	24.10.2017	2017	10	2017_10	24	8	0	50	1	Waxing	0.160978357	-0.022	0.288	0.000898128	1.736052729	7.917575543	28.5029	28.17775	-0.32515	1000	400	1200	3.5	rubble	10_15	8	8	0.958264669581301
291	291	1	10_15	2	Aug - Mar	24.10.2017 14:00	24.10.2017 14:00	24.10.2017	2017	10	2017_10	24	14	0	60	1	Waxing	0.169444155	0.029	0.212	-0.001629662	1.736052729	7.917575543	28.5029	28.17775	-0.32515	1000	400	1200	3.5	rubble	10_15	14	14	1.01145684717776
292	292	1	10_15	2	Aug - Mar	24.10.2017 15:00	24.10.2017 15:00	24.10.2017	2017	10	2017_10	24	15	0	54	1	Waxing	0.170855121	0.03	0.031	-0.001011057	1.736052729	7.917575543	28.5029	28.17775	-0.32515	1000	400	1200	3.5	rubble	10_15	15	15	1.02032221007749
296	296	1	10_15	2	Aug - Mar	24.10.2017 19:00	24.10.2017 19:00	24.10.2017	2017	10	2017_10	24	19	0	60	1	Waxing	0.176498987	-0.005	-0.333	0.001807902	1.614999227	8.271732954	28.5562	28.144625	-0.411575	1000	400	1200	3.5	rubble	10_15	19	19	1.05578366177536
299	299	1	10_15	2	Aug - Mar	24.10.2017 22:00	24.10.2017 22:00	24.10.2017	2017	10	2017_10	24	22	0	60	1	Waxing	0.180731886	-0.016	-0.082	0.000586614	1.614999227	8.271732954	28.5562	28.144625	-0.411575	1000	400	1200	3.5	rubble	10_15	22	22	1.0823797505735
305	305	1	10_15	2	Aug - Mar	25.10.2017 04:00	25.10.2017 04:00	25.10.2017	2017	10	2017_10	25	4	0	60	1	Waxing	0.189197684	0	0.004	9.23e-05	1.614999227	8.271732954	28.5562	28.144625	-0.411575	1000	400	1200	3.5	rubble	10_15	4	4	1.13557192816996
316	316	1	10_13	2	Aug - Mar	30.10.2017 20:00	30.10.2017 20:00	30.10.2017	2017	10	2017_10	30	20	20	53	2	Full	0.382500071	0.021	0.167	-0.001978918	1.282709338	6.604927466	28.27823333	28.287375	0.009141667	1000	400	1200	3.5	rubble	10_13	20	20	2.34126128708753
317	317	1	10_13	2	Aug - Mar	30.10.2017 21:00	30.10.2017 21:00	30.10.2017	2017	10	2017_10	30	21	0	60	1	Full	0.383911038	0.026	0.068	-0.001812915	1.282709338	6.604927466	28.27823333	28.287375	0.009141667	1000	400	1200	3.5	rubble	10_13	21	21	2.35012664998727
331	331	1	10_13	2	Aug - Mar	31.10.2017 11:00	31.10.2017 11:00	31.10.2017	2017	10	2017_10	31	11	0	60	1	Full	0.403664566	0.027	-0.007	-0.000879699	1.282709338	6.604927466	28.27823333	28.287375	0.009141667	1000	400	1200	3.5	rubble	10_13	11	11	2.47424173107858
333	333	1	10_13	2	Aug - Mar	31.10.2017 13:00	31.10.2017 13:00	31.10.2017	2017	10	2017_10	31	13	0	60	1	Full	0.406486499	0.006	-0.214	0.001352794	1.282709338	6.604927466	28.27823333	28.287375	0.009141667	1000	400	1200	3.5	rubble	10_13	13	13	2.49197245687805
344	344	1	11_12	2	Aug - Mar	11.11.2017 15:00	11.11.2017 15:00	11.11.2017	2017	11	2017_11	11	15	25	60	1	Waning	0.714077159	0.023	0.149	-0.000845054	1.23601348	7.387653901	27.50866667	27.341125	-0.167541667	1000	400	1200	3.5	rubble	11_12	15	15	4.85015899701781
345	345	1	11_12	2	Aug - Mar	11.11.2017 16:00	11.11.2017 16:00	11.11.2017	2017	11	2017_11	11	16	7	60	3	Waning	0.715488126	0.023	0.012	-0.000462775	1.23601348	7.387653901	27.50866667	27.341125	-0.167541667	1000	400	1200	3.5	rubble	11_12	16	16	4.85902435991754
348	348	1	11_12	2	Aug - Mar	11.11.2017 19:00	11.11.2017 19:00	11.11.2017	2017	11	2017_11	11	19	7	60	1	Waning	0.719721025	0.011	-0.309	0.000709421	1.358541436	7.952983709	27.67636667	27.417625	-0.258741667	1000	400	1200	3.5	rubble	11_12	19	19	4.88562044871586
350	350	1	11_12	2	Aug - Mar	11.11.2017 21:00	11.11.2017 21:00	11.11.2017	2017	11	2017_11	11	21	15	60	2	Waning	0.722542957	-0.002	-0.356	0.001064278	1.358541436	7.952983709	27.67636667	27.417625	-0.258741667	1000	400	1200	3.5	rubble	11_12	21	21	4.90335117461426
351	351	1	11_12	2	Aug - Mar	11.11.2017 22:00	11.11.2017 22:00	11.11.2017	2017	11	2017_11	11	22	7	60	1	Waning	0.723953924	-0.009	-0.32	0.001098334	1.358541436	7.952983709	27.67636667	27.417625	-0.258741667	1000	400	1200	3.5	rubble	11_12	22	22	4.912216537514
352	352	1	11_12	2	Aug - Mar	11.11.2017 23:00	11.11.2017 23:00	11.11.2017	2017	11	2017_11	11	23	2	60	1	Waning	0.72536489	-0.013	-0.252	0.000997789	1.358541436	7.952983709	27.67636667	27.417625	-0.258741667	1000	400	1200	3.5	rubble	11_12	23	23	4.92108190051284
354	354	1	11_12	2	Aug - Mar	11.11.2017 01:00	11.11.2017 01:00	11.11.2017	2017	11	2017_11	11	1	7	60	1	Waning	0.728186823	-0.017	-0.06	0.000456877	1.358541436	7.952983709	27.67636667	27.417625	-0.258741667	1000	400	1200	3.5	rubble	11_12	1	1	4.72604391592667
355	355	1	11_12	2	Aug - Mar	11.11.2017 02:00	11.11.2017 02:00	11.11.2017	2017	11	2017_11	11	2	2	60	1	Waning	0.729597789	-0.016	0.039	0.000107032	1.358541436	7.952983709	27.67636667	27.417625	-0.258741667	1000	400	1200	3.5	rubble	11_12	2	2	4.73490927892534
362	362	1	11_12	2	Aug - Mar	11.11.2017 09:00	11.11.2017 09:00	11.11.2017	2017	11	2017_11	11	9	15	60	1	Waning	0.739474553	-0.002	0.286	-4.26e-05	1.358541436	7.952983709	27.67636667	27.417625	-0.258741667	1000	400	1200	3.5	rubble	11_12	9	9	4.79696681942153
373	373	1	01_11	2	Aug - Mar	18.01.2018 12:00	18.01.2018 12:00	18.01.2018	2018	1	2018_01	18	12	0	60	1	New	0.0802677	0.043	0.104	-0.002681409	2.789989091	5.033739457	21.88776667	21.93575	0.047983333	1000	400	1200	3.5	rubble	01_11	12	12	0.442279292900317
374	374	1	01_11	2	Aug - Mar	18.01.2018 13:00	18.01.2018 13:00	18.01.2018	2018	1	2018_01	18	13	0	60	1	New	0.081678666	0.046	-0.171	-0.001772077	2.789989091	5.033739457	21.88776667	21.93575	0.047983333	1000	400	1200	3.5	rubble	01_11	13	13	0.451144655800052
376	376	1	01_11	2	Aug - Mar	18.01.2018 15:00	18.01.2018 15:00	18.01.2018	2018	1	2018_01	18	15	0	60	1	New	0.084500599	0.026	-0.628	0.001109981	2.789989091	5.033739457	21.88776667	21.93575	0.047983333	1000	400	1200	3.5	rubble	01_11	15	15	0.468875381698455
379	379	1	01_11	2	Aug - Mar	18.01.2018 18:00	18.01.2018 18:00	18.01.2018	2018	1	2018_01	18	18	0	60	1	New	0.088733498	-0.026	-0.574	0.003003538	1.830259264	5.033739457	21.73933333	21.773875	0.034541667	1000	400	1200	3.5	rubble	01_11	18	18	0.495471470496772
380	380	1	01_11	2	Aug - Mar	18.01.2018 19:00	18.01.2018 19:00	18.01.2018	2018	1	2018_01	18	19	0	60	1	New	0.090144464	-0.033	-0.388	0.002273036	1.830259264	5.033739457	21.73933333	21.773875	0.034541667	1000	400	1200	3.5	rubble	01_11	19	19	0.504336833396507
381	381	1	01_11	2	Aug - Mar	18.01.2018 20:00	18.01.2018 20:00	18.01.2018	2018	1	2018_01	18	20	0	60	2	New	0.091555431	-0.032	-0.189	0.001061772	1.830259264	5.033739457	21.73933333	21.773875	0.034541667	1000	400	1200	3.5	rubble	01_11	20	20	0.513202196395175
382	382	1	01_11	2	Aug - Mar	18.01.2018 21:00	18.01.2018 21:00	18.01.2018	2018	1	2018_01	18	21	0	55	2	New	0.092966397	-0.023	-0.025	-0.000303406	1.830259264	5.033739457	21.73933333	21.773875	0.034541667	1000	400	1200	3.5	rubble	01_11	21	21	0.52206755929491
384	384	1	01_11	2	Aug - Mar	18.01.2018 23:00	18.01.2018 23:00	18.01.2018	2018	1	2018_01	18	23	0	60	1	New	0.09578833	0.003	0.089	-0.002063246	1.830259264	5.033739457	21.73933333	21.773875	0.034541667	1000	400	1200	3.5	rubble	01_11	23	23	0.539798285193492
389	389	1	01_11	2	Aug - Mar	19.01.2018 04:00	19.01.2018 04:00	19.01.2018	2018	1	2018_01	19	4	0	51	1	New	0.102843161	-0.008	-0.175	0.001419284	1.830259264	5.033739457	21.73933333	21.773875	0.034541667	1000	400	1200	3.5	rubble	01_11	4	4	0.584125099791101
390	390	1	01_11	2	Aug - Mar	19.01.2018 05:00	19.01.2018 05:00	19.01.2018	2018	1	2018_01	19	5	0	60	1	New	0.104254128	-0.019	-0.091	0.001890019	1.830259264	5.033739457	21.73933333	21.773875	0.034541667	1000	400	1200	3.5	rubble	01_11	5	5	0.592990462789769
391	391	1	01_11	2	Aug - Mar	19.01.2018 06:00	19.01.2018 06:00	19.01.2018	2018	1	2018_01	19	6	20	60	2	New	0.105665094	-0.028	0.105	0.001640572	1.830259264	5.033739457	21.73933333	21.773875	0.034541667	1000	400	1200	3.5	rubble	01_11	6	6	0.601855825689504
392	392	1	01_11	2	Aug - Mar	19.01.2018 07:00	19.01.2018 07:00	19.01.2018	2018	1	2018_01	19	7	20	60	1	New	0.10707606	-0.027	0.272	0.000861861	1.830259264	5.033739457	21.73933333	21.773875	0.034541667	1000	400	1200	3.5	rubble	01_11	7	7	0.610721188589239
395	395	1	01_11	2	Aug - Mar	19.01.2018 10:00	19.01.2018 10:00	19.01.2018	2018	1	2018_01	19	10	0	60	2	New	0.111308959	0.006	0.469	-0.002047029	1.830259264	5.033739457	21.73933333	21.773875	0.034541667	1000	400	1200	3.5	rubble	01_11	10	10	0.637317277387378
401	401	1	02_10	2	Aug - Mar	02.02.2018 14:00	02.02.2018 14:00	02.02.2018	2018	2	2018_02	2	14	2	60	4	Full	0.624900705	0.039	-0.11	-0.001701754	1.299199492	5.104416737	21.0348	21.265125	0.230325	1000	400	1200	3.5	rubble	02_10	14	14	3.65154067458247
402	402	1	02_10	2	Aug - Mar	02.02.2018 15:00	02.02.2018 15:00	02.02.2018	2018	2	2018_02	2	15	25	60	4	Waning	0.626311671	0.035	-0.33	-0.000503317	1.299199492	5.104416737	21.0348	21.265125	0.230325	1000	400	1200	3.5	rubble	02_10	15	15	3.6604060374822
403	403	1	02_10	2	Aug - Mar	02.02.2018 16:00	02.02.2018 16:00	02.02.2018	2018	2	2018_02	2	16	7	60	1	Waning	0.627722637	0.023	-0.498	0.000800088	1.299199492	5.104416737	21.0348	21.265125	0.230325	1000	400	1200	3.5	rubble	02_10	16	16	3.66927140038194
404	404	1	02_10	2	Aug - Mar	02.02.2018 17:00	02.02.2018 17:00	02.02.2018	2018	2	2018_02	2	17	2	60	2	Waning	0.629133604	0.007	-0.581	0.001911544	1.051070772	4.64356272	21.0979	21.311375	0.213475	1000	400	1200	3.5	rubble	02_10	17	17	3.67813676338078
405	405	1	02_10	2	Aug - Mar	02.02.2018 18:00	02.02.2018 18:00	02.02.2018	2018	2	2018_02	2	18	15	60	2	Waning	0.63054457	-0.01	-0.564	0.002584255	1.051070772	4.64356272	21.0979	21.311375	0.213475	1000	400	1200	3.5	rubble	02_10	18	18	3.68700212628052
406	406	1	02_10	2	Aug - Mar	02.02.2018 19:00	02.02.2018 19:00	02.02.2018	2018	2	2018_02	2	19	7	60	1	Waning	0.631955536	-0.023	-0.457	0.002664603	1.051070772	4.64356272	21.0979	21.311375	0.213475	1000	400	1200	3.5	rubble	02_10	19	19	3.69586748918007
409	409	1	02_10	2	Aug - Mar	02.02.2018 22:00	02.02.2018 22:00	02.02.2018	2018	2	2018_02	2	22	7	60	2	Waning	0.636188435	-0.024	0.072	-3.35e-05	1.051070772	4.64356272	21.0979	21.311375	0.213475	1000	400	1200	3.5	rubble	02_10	22	22	3.72246357797839
410	410	1	02_10	2	Aug - Mar	02.02.2018 23:00	02.02.2018 23:00	02.02.2018	2018	2	2018_02	2	23	2	60	1	Waning	0.637599402	-0.013	0.179	-0.001190329	1.051070772	4.64356272	21.0979	21.311375	0.213475	1000	400	1200	3.5	rubble	02_10	23	23	3.73132894097706
415	415	4	11_09	2	Aug - Mar	27.11.2017 13:00	27.11.2017 13:00	27.11.2017	2017	11	2017_11	27	13	0	60	3	Waxing	0.320792683	0	0.002	0.000600767	1.106945965	6.516802274	26.42873333	26.32675	-0.101983333	5300	360	160	5	mud	11_09	13	13	1.95354233010903
419	419	4	11_09	2	Aug - Mar	27.11.2017 17:00	27.11.2017 17:00	27.11.2017	2017	11	2017_11	27	17	0	52	1	Waxing	0.326436548	0.003	0.047	-0.000386997	1.210904721	6.231826709	26.3424	26.284125	-0.058275	5300	360	160	5	mud	11_09	17	17	1.98900378190601
421	421	4	11_09	2	Aug - Mar	27.11.2017 19:00	27.11.2017 19:00	27.11.2017	2017	11	2017_11	27	19	0	60	1	Waxing	0.329258481	0.012	-0.05	-0.00080805	1.210904721	6.231826709	26.3424	26.284125	-0.058275	5300	360	160	5	mud	11_09	19	19	2.00673450770548
422	422	4	11_09	2	Aug - Mar	27.11.2017 20:00	27.11.2017 20:00	27.11.2017	2017	11	2017_11	27	20	0	60	1	Waxing	0.330669447	0.013	-0.128	-0.000623323	1.210904721	6.231826709	26.3424	26.284125	-0.058275	5300	360	160	5	mud	11_09	20	20	2.01559987070433
423	423	4	11_09	2	Aug - Mar	27.11.2017 21:00	27.11.2017 21:00	27.11.2017	2017	11	2017_11	27	21	0	60	4	Waxing	0.332080413	0.011	-0.204	-0.000190181	1.210904721	6.231826709	26.3424	26.284125	-0.058275	5300	360	160	5	mud	11_09	21	21	2.02446523360389
424	424	4	11_09	2	Aug - Mar	27.11.2017 22:00	27.11.2017 22:00	27.11.2017	2017	11	2017_11	27	22	0	60	1	Waxing	0.33349138	0.006	-0.257	0.000359281	1.210904721	6.231826709	26.3424	26.284125	-0.058275	5300	360	160	5	mud	11_09	22	22	2.03333059650362
425	425	4	11_09	2	Aug - Mar	27.11.2017 23:00	27.11.2017 23:00	27.11.2017	2017	11	2017_11	27	23	0	60	1	Waxing	0.334902346	-0.001	-0.269	0.000895179	1.210904721	6.231826709	26.3424	26.284125	-0.058275	5300	360	160	5	mud	11_09	23	23	2.04219595950247
426	426	4	11_09	2	Aug - Mar	28.11.2017 00:00	28.11.2017 00:00	28.11.2017	2017	11	2017_11	28	0	0	56	1	Waxing	0.336313312	-0.009	-0.232	0.001258735	1.210904721	6.231826709	26.3424	26.284125	-0.058275	5300	360	160	5	mud	11_09	0	0	2.0510613224022
430	430	4	11_09	2	Aug - Mar	28.11.2017 04:00	28.11.2017 04:00	28.11.2017	2017	11	2017_11	28	4	0	60	1	Waxing	0.341957178	-0.018	0.212	-9.29e-06	1.210904721	6.231826709	26.3424	26.284125	-0.058275	5300	360	160	5	mud	11_09	4	4	2.08652277410008
431	431	4	11_09	2	Aug - Mar	28.11.2017 05:00	28.11.2017 05:00	28.11.2017	2017	11	2017_11	28	5	0	60	3	Waxing	0.343368144	-0.011	0.294	-0.000643521	1.210904721	6.231826709	26.3424	26.284125	-0.058275	5300	360	160	5	mud	11_09	5	5	2.09538813709892
432	432	4	11_09	2	Aug - Mar	28.11.2017 06:00	28.11.2017 06:00	28.11.2017	2017	11	2017_11	28	6	19	60	1	Waxing	0.34477911	0.005	0.313	-0.001418989	1.210904721	6.231826709	26.3424	26.284125	-0.058275	5300	360	160	5	mud	11_09	6	6	2.10425349999848
433	433	4	11_09	2	Aug - Mar	28.11.2017 07:00	28.11.2017 07:00	28.11.2017	2017	11	2017_11	28	7	0	60	5	Waxing	0.346190077	0.008	0.305	-0.001450096	1.210904721	6.231826709	26.3424	26.284125	-0.058275	5300	360	160	5	mud	11_09	7	7	2.11311886289821
437	437	4	11_09	2	Aug - Mar	28.11.2017 11:00	28.11.2017 11:00	28.11.2017	2017	11	2017_11	28	11	0	60	3	Waxing	0.351833942	0.014	-0.078	6.5e-05	1.210904721	6.231826709	26.3424	26.284125	-0.058275	5300	360	160	5	mud	11_09	11	11	2.1485803146952
438	438	4	11_09	2	Aug - Mar	28.11.2017 12:00	28.11.2017 12:00	28.11.2017	2017	11	2017_11	28	12	0	60	3	Waxing	0.353244908	0.007	-0.139	0.00072667	1.210904721	6.231826709	26.3424	26.284125	-0.058275	5300	360	160	5	mud	11_09	12	12	2.15744567759493
439	439	4	11_09	2	Aug - Mar	28.11.2017 13:00	28.11.2017 13:00	28.11.2017	2017	11	2017_11	28	13	0	54	1	Waxing	0.354655875	-0.002	-0.151	0.001200649	1.210904721	6.231826709	26.3424	26.284125	-0.058275	5300	360	160	5	mud	11_09	13	13	2.16631104049467
445	445	1	03_08	2	Aug - Mar	03.03.2019 11:00	03.03.2019 11:00	03.03.2019	2019	3	2019_03	3	11	2	60	1	New	0.928902259	0.041	-0.128	-0.001945304	1.283007767	5.268863073	21.48006667	21.6575	0.177433333	1000	400	1200	3.5	rubble	03_08	11	11	5.77440748436804
446	446	1	03_08	2	Aug - Mar	03.03.2019 12:00	03.03.2019 12:00	03.03.2019	2019	3	2019_03	3	12	0	60	1	New	0.930313225	0.039	-0.371	-0.000776353	1.283007767	5.268863073	21.48006667	21.6575	0.177433333	1000	400	1200	3.5	rubble	03_08	12	12	5.78327284726778
448	448	1	03_08	2	Aug - Mar	03.03.2019 14:00	03.03.2019 14:00	03.03.2019	2019	3	2019_03	3	14	2	60	2	New	0.933135158	0.011	-0.671	0.001900192	1.283007767	5.268863073	21.48006667	21.6575	0.177433333	1000	400	1200	3.5	rubble	03_08	14	14	5.80100357316636
450	450	1	03_08	2	Aug - Mar	03.03.2019 16:00	03.03.2019 16:00	03.03.2019	2019	3	2019_03	3	16	7	60	2	New	0.935957091	-0.023	-0.567	0.00292378	1.283007767	5.268863073	21.48006667	21.6575	0.177433333	1000	400	1200	3.5	rubble	03_08	16	16	5.81873429896565
453	453	1	03_08	2	Aug - Mar	03.03.2019 19:00	03.03.2019 19:00	03.03.2019	2019	3	2019_03	3	19	7	60	1	New	0.94018999	-0.029	0.006	0.000187085	0.797716163	4.926656815	21.60013333	21.841125	0.240991667	1000	400	1200	3.5	rubble	03_08	19	19	5.84533038776397
455	455	1	03_08	2	Aug - Mar	03.03.2019 21:00	03.03.2019 21:00	03.03.2019	2019	3	2019_03	3	21	15	60	1	New	0.943011922	-0.003	0.191	-0.001920831	0.797716163	4.926656815	21.60013333	21.841125	0.240991667	1000	400	1200	3.5	rubble	03_08	21	21	5.86306111366237
456	456	1	03_08	2	Aug - Mar	03.03.2019 22:00	03.03.2019 22:00	03.03.2019	2019	3	2019_03	3	22	7	56	1	New	0.944422889	0.01	0.161	-0.002268613	0.797716163	4.926656815	21.60013333	21.841125	0.240991667	1000	400	1200	3.5	rubble	03_08	22	22	5.87192647656211
457	457	1	03_08	2	Aug - Mar	03.03.2019 23:00	03.03.2019 23:00	03.03.2019	2019	3	2019_03	3	23	2	60	2	New	0.945833855	0.018	0.068	-0.002037594	0.797716163	4.926656815	21.60013333	21.841125	0.240991667	1000	400	1200	3.5	rubble	03_08	23	23	5.88079183956095
458	458	1	03_08	2	Aug - Mar	03.03.2019 00:00	03.03.2019 00:00	03.03.2019	2019	3	2019_03	3	0	27	60	2	New	0.947244821	0.02	-0.052	-0.001257408	0.797716163	4.926656815	21.60013333	21.841125	0.240991667	1000	400	1200	3.5	rubble	03_08	0	0	5.67688849207505
460	460	1	03_08	2	Aug - Mar	03.03.2019 02:00	03.03.2019 02:00	03.03.2019	2019	3	2019_03	3	2	2	60	2	New	0.950066754	0.003	-0.204	0.000992629	0.797716163	4.926656815	21.60013333	21.841125	0.240991667	1000	400	1200	3.5	rubble	03_08	2	2	5.69461921797345
461	461	1	03_08	2	Aug - Mar	03.03.2019 03:00	03.03.2019 03:00	03.03.2019	2019	3	2019_03	3	3	25	60	5	New	0.95147772	-0.01	-0.176	0.001846823	0.797716163	4.926656815	21.60013333	21.841125	0.240991667	1000	400	1200	3.5	rubble	03_08	3	3	5.70348458087319
466	466	4	03_07	2	Aug - Mar	28.03.2019 11:00	28.03.2019 11:00	28.03.2019	2019	3	2019_03	28	11	0	60	6	Waning	0.775482059	0.003	-0.366	0.000481203	0.884199426	4.120617005	22.53196667	22.738	0.206033333	4700	860	400	2.5	sand	03_07	11	11	4.81043993682809
467	467	4	03_07	2	Aug - Mar	28.03.2019 12:00	28.03.2019 12:00	28.03.2019	2019	3	2019_03	28	12	0	60	3	Waning	0.776893025	-0.001	-0.373	0.000615657	0.884199426	4.120617005	22.53196667	22.738	0.206033333	4700	860	400	2.5	sand	03_07	12	12	4.81930529972765
468	468	4	03_07	2	Aug - Mar	28.03.2019 13:00	28.03.2019 13:00	28.03.2019	2019	3	2019_03	28	13	0	60	4	Waning	0.778303991	-0.006	-0.352	0.000724753	0.884199426	4.120617005	22.53196667	22.738	0.206033333	4700	860	400	2.5	sand	03_07	13	13	4.82817066262739
469	469	4	03_07	2	Aug - Mar	28.03.2019 14:00	28.03.2019 14:00	28.03.2019	2019	3	2019_03	28	14	0	60	5	Waning	0.779714958	-0.01	-0.303	0.000783134	0.884199426	4.120617005	22.53196667	22.738	0.206033333	4700	860	400	2.5	sand	03_07	14	14	4.83703602562623
470	470	4	03_07	2	Aug - Mar	28.03.2019 15:00	28.03.2019 15:00	28.03.2019	2019	3	2019_03	28	15	0	60	1	Waning	0.781125924	-0.014	-0.228	0.000754828	0.884199426	4.120617005	22.53196667	22.738	0.206033333	4700	860	400	2.5	sand	03_07	15	15	4.84590138852597
471	471	4	03_07	2	Aug - Mar	28.03.2019 16:00	28.03.2019 16:00	28.03.2019	2019	3	2019_03	28	16	0	60	3	Waning	0.78253689	-0.017	-0.134	0.000631579	0.884199426	4.120617005	22.53196667	22.738	0.206033333	4700	860	400	2.5	sand	03_07	16	16	4.8547667514257
472	472	4	03_07	2	Aug - Mar	28.03.2019 17:00	28.03.2019 17:00	28.03.2019	2019	3	2019_03	28	17	0	60	1	Waning	0.783947857	-0.018	-0.031	0.000393484	0.913533457	3.965511359	22.634	22.74125	0.10725	4700	860	400	2.5	sand	03_07	17	17	4.86363211442437
473	473	4	03_07	2	Aug - Mar	28.03.2019 18:00	28.03.2019 18:00	28.03.2019	2019	3	2019_03	28	18	0	60	1	Waning	0.785358823	-0.015	0.066	4.66e-05	0.913533457	3.965511359	22.634	22.74125	0.10725	4700	860	400	2.5	sand	03_07	18	18	4.8724974773241
474	474	4	03_07	2	Aug - Mar	28.03.2019 19:00	28.03.2019 19:00	28.03.2019	2019	3	2019_03	28	19	0	60	1	Waning	0.786769789	-0.011	0.146	-0.000315495	0.913533457	3.965511359	22.634	22.74125	0.10725	4700	860	400	2.5	sand	03_07	19	19	4.88136284022384
475	475	4	03_07	2	Aug - Mar	28.03.2019 20:00	28.03.2019 20:00	28.03.2019	2019	3	2019_03	28	20	0	60	6	Waning	0.788180756	-0.006	0.198	-0.000635265	0.913533457	3.965511359	22.634	22.74125	0.10725	4700	860	400	2.5	sand	03_07	20	20	4.89022820322269
476	476	4	03_07	2	Aug - Mar	28.03.2019 21:00	28.03.2019 21:00	28.03.2019	2019	3	2019_03	28	21	0	60	4	Waning	0.789591722	-0.002	0.22	-0.000817632	0.913533457	3.965511359	22.634	22.74125	0.10725	4700	860	400	2.5	sand	03_07	21	21	4.89909356612224
477	477	4	03_07	2	Aug - Mar	28.03.2019 22:00	28.03.2019 22:00	28.03.2019	2019	3	2019_03	28	22	0	55	4	Waning	0.791002688	0.002	0.215	-0.000801268	0.913533457	3.965511359	22.634	22.74125	0.10725	4700	860	400	2.5	sand	03_07	22	22	4.90795892902198
478	478	4	03_07	2	Aug - Mar	28.03.2019 23:00	28.03.2019 23:00	28.03.2019	2019	3	2019_03	28	23	0	60	3	Waning	0.792413655	0.005	0.193	-0.000604747	0.913533457	3.965511359	22.634	22.74125	0.10725	4700	860	400	2.5	sand	03_07	23	23	4.91682429202082
479	479	4	03_07	2	Aug - Mar	29.03.2019 00:00	29.03.2019 00:00	29.03.2019	2019	3	2019_03	29	0	0	60	5	Waning	0.793824621	0.004	0.168	-0.000281291	0.913533457	3.965511359	22.634	22.74125	0.10725	4700	860	400	2.5	sand	03_07	0	0	4.92568965492056
480	480	4	03_07	2	Aug - Mar	29.03.2019 01:00	29.03.2019 01:00	29.03.2019	2019	3	2019_03	29	1	0	60	1	Waning	0.795235587	0.003	0.148	3.1e-05	0.913533457	3.965511359	22.634	22.74125	0.10725	4700	860	400	2.5	sand	03_07	1	1	4.9345550178203
482	482	4	03_07	2	Aug - Mar	29.03.2019 03:00	29.03.2019 03:00	29.03.2019	2019	3	2019_03	29	3	0	60	2	Waning	0.79805752	0	0.139	0.000273036	0.913533457	3.965511359	22.634	22.74125	0.10725	4700	860	400	2.5	sand	03_07	3	3	4.9522857437187
483	483	4	03_07	2	Aug - Mar	29.03.2019 04:00	29.03.2019 04:00	29.03.2019	2019	3	2019_03	29	4	0	60	4	Waning	0.799468486	0.001	0.136	7.74e-05	0.913533457	3.965511359	22.634	22.74125	0.10725	4700	860	400	2.5	sand	03_07	4	4	4.96115110661843
484	484	4	03_07	2	Aug - Mar	29.03.2019 05:00	29.03.2019 05:00	29.03.2019	2019	3	2019_03	29	5	30	52	2	Waning	0.800879453	0.006	0.103	-0.000372549	0.913533457	3.965511359	22.634	22.74125	0.10725	4700	860	400	2.5	sand	03_07	5	5	4.97001646961728
486	486	4	03_07	2	Aug - Mar	29.03.2019 07:00	29.03.2019 07:00	29.03.2019	2019	3	2019_03	29	7	0	60	2	Waning	0.803701385	0.013	0.01	-0.000743181	0.913533457	3.965511359	22.634	22.74125	0.10725	4700	860	400	2.5	sand	03_07	7	7	4.98774719541657
487	487	4	03_07	2	Aug - Mar	29.03.2019 08:00	29.03.2019 08:00	29.03.2019	2019	3	2019_03	29	8	0	60	4	Waning	0.805112352	0.017	-0.085	-0.000759251	0.913533457	3.965511359	22.634	22.74125	0.10725	4700	860	400	2.5	sand	03_07	8	8	4.99661255841542
488	488	4	03_07	2	Aug - Mar	29.03.2019 09:00	29.03.2019 09:00	29.03.2019	2019	3	2019_03	29	9	0	60	1	Waning	0.806523318	0.019	-0.195	-0.000571281	0.913533457	3.965511359	22.634	22.74125	0.10725	4700	860	400	2.5	sand	03_07	9	9	5.00547792131515
489	489	4	03_07	2	Aug - Mar	29.03.2019 10:00	29.03.2019 10:00	29.03.2019	2019	3	2019_03	29	10	0	60	4	Waning	0.807934284	0.017	-0.303	-0.000178092	0.913533457	3.965511359	22.634	22.74125	0.10725	4700	860	400	2.5	sand	03_07	10	10	5.01434328421489
494	494	3	05_06	3	May-Jul	18.05.2019 12:00	18.05.2019 12:00	18.05.2019	2019	5	2019_05	18	12	0	60	2	Full	0.50250485	0.017	0.138	-0.002394073	2.11334832	4.128151343	23.273	23.2	-0.073	2800	270	700	4	sand	05_06	12	12	3.10413891503321
497	497	3	05_06	3	May-Jul	18.05.2019 15:00	18.05.2019 15:00	18.05.2019	2019	5	2019_05	18	15	0	60	1	Full	0.506737749	0.006	-0.157	0.000732714	2.11334832	4.128151343	23.273	23.2	-0.073	2800	270	700	4	sand	05_06	15	15	3.13073500383135
499	499	3	05_06	3	May-Jul	18.05.2019 17:00	18.05.2019 17:00	18.05.2019	2019	5	2019_05	18	17	0	54	1	Full	0.509559682	-0.023	-0.037	0.002365767	2.11334832	4.128151343	23.273	23.2	-0.073	2800	270	700	4	sand	05_06	17	17	3.14846572972975
501	501	3	05_06	3	May-Jul	18.05.2019 19:00	18.05.2019 19:00	18.05.2019	2019	5	2019_05	18	19	0	60	1	Full	0.512381615	-0.035	0.349	0.001473684	2.331988774	3.954663588	23.13773333	23.2725	0.134766667	2800	270	700	4	sand	05_06	19	19	3.16619645552922
503	503	3	05_06	3	May-Jul	18.05.2019 21:00	18.05.2019 21:00	18.05.2019	2019	5	2019_05	18	21	0	60	4	Full	0.515203547	-0.012	0.656	-0.001281291	2.331988774	3.954663588	23.13773333	23.2725	0.134766667	2800	270	700	4	sand	05_06	21	21	3.1839271814278
504	504	3	05_06	3	May-Jul	18.05.2019 22:00	18.05.2019 22:00	18.05.2019	2019	5	2019_05	18	22	0	60	2	Full	0.516614514	0.008	0.662	-0.002574967	2.331988774	3.954663588	23.13773333	23.2725	0.134766667	2800	270	700	4	sand	05_06	22	22	3.19279254432736
505	505	3	05_06	3	May-Jul	18.05.2019 23:00	18.05.2019 23:00	18.05.2019	2019	5	2019_05	18	23	0	58	1	Full	0.51802548	0.028	0.542	-0.003323603	2.331988774	3.954663588	23.13773333	23.2725	0.134766667	2800	270	700	4	sand	05_06	23	23	3.20165790732621
506	506	3	05_06	3	May-Jul	19.05.2019 00:00	19.05.2019 00:00	19.05.2019	2019	5	2019_05	19	0	0	60	3	Full	0.519436446	0.044	0.312	-0.003297214	2.331988774	3.954663588	23.13773333	23.2725	0.134766667	2800	270	700	4	sand	05_06	0	0	3.21052327022594
507	507	3	05_06	3	May-Jul	19.05.2019 01:00	19.05.2019 01:00	19.05.2019	2019	5	2019_05	19	1	0	60	4	Full	0.520847413	0.051	0.015	-0.002474421	2.331988774	3.954663588	23.13773333	23.2725	0.134766667	2800	270	700	4	sand	05_06	1	1	3.21938863312568
508	508	3	05_06	3	May-Jul	19.05.2019 02:00	19.05.2019 02:00	19.05.2019	2019	5	2019_05	19	2	0	60	1	Full	0.522258379	0.049	-0.29	-0.001045555	2.331988774	3.954663588	23.13773333	23.2725	0.134766667	2800	270	700	4	sand	05_06	2	2	3.22825399612435
512	512	3	05_06	3	May-Jul	19.05.2019 06:00	19.05.2019 06:00	19.05.2019	2019	5	2019_05	19	6	19	52	1	Full	0.527902244	-0.033	-0.476	0.002991154	2.331988774	3.954663588	23.13773333	23.2725	0.134766667	2800	270	700	4	sand	05_06	6	6	3.2637154478224
513	513	3	05_06	3	May-Jul	19.05.2019 07:00	19.05.2019 07:00	19.05.2019	2019	5	2019_05	19	7	0	60	3	Full	0.529313211	-0.033	-0.443	0.002844464	2.331988774	3.954663588	23.13773333	23.2725	0.134766667	2800	270	700	4	sand	05_06	7	7	3.27258081072195
514	514	3	05_06	3	May-Jul	19.05.2019 08:00	19.05.2019 08:00	19.05.2019	2019	5	2019_05	19	8	0	60	1	Full	0.530724177	-0.036	-0.227	0.001707799	2.331988774	3.954663588	23.13773333	23.2725	0.134766667	2800	270	700	4	sand	05_06	8	8	3.2814461737208
515	515	3	05_06	3	May-Jul	19.05.2019 09:00	19.05.2019 09:00	19.05.2019	2019	5	2019_05	19	9	0	60	1	Full	0.532135143	-0.03	-0.028	0.000272298	2.331988774	3.954663588	23.13773333	23.2725	0.134766667	2800	270	700	4	sand	05_06	9	9	3.29031153662054
516	516	3	05_06	3	May-Jul	19.05.2019 10:00	19.05.2019 10:00	19.05.2019	2019	5	2019_05	19	10	0	60	1	Full	0.53354611	-0.018	0.112	-0.001057644	2.331988774	3.954663588	23.13773333	23.2725	0.134766667	2800	270	700	4	sand	05_06	10	10	3.29917689952027
518	518	3	05_06	3	May-Jul	19.05.2019 12:00	19.05.2019 12:00	19.05.2019	2019	5	2019_05	19	12	0	60	3	Full	0.536368042	0.008	0.153	-0.00223957	2.331988774	3.954663588	23.13773333	23.2725	0.134766667	2800	270	700	4	sand	05_06	12	12	3.31690762541867
519	519	3	05_06	3	May-Jul	19.05.2019 13:00	19.05.2019 13:00	19.05.2019	2019	5	2019_05	19	13	0	16	2	Full	0.537779009	0.014	0.079	-0.001880142	2.331988774	3.954663588	23.13773333	23.2725	0.134766667	2800	270	700	4	sand	05_06	13	13	3.32577298831841
528	528	6	05_05	3	May-Jul	18.05.2019 19:00	18.05.2019 19:00	18.05.2019	2019	5	2019_05	18	19	0	60	1	Full	0.512381615	-0.035	0.349	0.001473684	2.331988774	3.954663588	23.13773333	23.2725	0.134766667	6800	1000	1100	1	mud	05_05	19	19	3.16619645552922
529	529	6	05_05	3	May-Jul	18.05.2019 20:00	18.05.2019 20:00	18.05.2019	2019	5	2019_05	18	20	0	60	1	Full	0.513792581	-0.028	0.539	0.00018738	2.331988774	3.954663588	23.13773333	23.2725	0.134766667	6800	1000	1100	1	mud	05_05	20	20	3.17506181852807
549	549	4	07_04	3	May-Jul	07.07.2018 12:00	07.07.2018 12:00	07.07.2018	2018	7	2018_07	7	12	0	60	2	New	0.004915332	0.009	0.207	-0.002448474	1.552886829	6.505228877	26.747	27.057	0.31	4700	860	400	2.5	sand	07_04	12	12	5.1970335225509
551	551	4	07_04	3	May-Jul	07.07.2018 14:00	07.07.2018 14:00	07.07.2018	2018	7	2018_07	7	14	2	60	1	New	0.007737265	0.012	0.049	-0.000794928	1.552886829	6.505228877	26.747	27.057	0.31	4700	860	400	2.5	sand	07_04	14	14	5.21476424844948
552	552	4	07_04	3	May-Jul	07.07.2018 15:00	07.07.2018 15:00	07.07.2018	2018	7	2018_07	7	15	25	60	1	New	0.009148231	0.003	0.007	0.00048194	1.552886829	6.505228877	26.747	27.057	0.31	4700	860	400	2.5	sand	07_04	15	15	5.22362961134922
553	553	4	07_04	3	May-Jul	07.07.2018 16:00	07.07.2018 16:00	07.07.2018	2018	7	2018_07	7	16	7	60	1	New	0.010559198	-0.01	0.038	0.001585139	1.552886829	6.505228877	26.747	27.057	0.31	4700	860	400	2.5	sand	07_04	16	16	5.23249497424896
555	555	4	07_04	3	May-Jul	07.07.2018 18:00	07.07.2018 18:00	07.07.2018	2018	7	2018_07	7	18	15	56	2	New	0.01338113	-0.032	0.326	0.002024031	1.552886829	6.505228877	26.7912	26.9825	0.1913	4700	860	400	2.5	sand	07_04	18	18	5.25022570014736
558	558	4	07_04	3	May-Jul	07.07.2018 21:00	07.07.2018 21:00	07.07.2018	2018	7	2018_07	7	21	15	60	4	New	0.017614029	-0.007	0.782	-0.001520419	1.552886829	6.505228877	26.7912	26.9825	0.1913	4700	860	400	2.5	sand	07_04	21	21	5.2768217889455
559	559	4	07_04	3	May-Jul	07.07.2018 22:00	07.07.2018 22:00	07.07.2018	2018	7	2018_07	7	22	7	60	1	New	0.019024996	0.013	0.757	-0.002714875	1.552886829	6.505228877	26.7912	26.9825	0.1913	4700	860	400	2.5	sand	07_04	22	22	5.28568715184523
562	562	4	07_04	3	May-Jul	13.07.2018 01:00	13.07.2018 01:00	13.07.2018	2018	7	2018_07	13	1	0	60	1	New	0.023257895	0.058	0.018	-0.002491523	1.552886829	6.505228877	26.7912	26.9825	0.1913	4700	860	400	2.5	sand	07_04	1	1	0.0929414853918178
563	563	4	07_04	3	May-Jul	13.07.2018 02:00	13.07.2018 02:00	13.07.2018	2018	7	2018_07	13	2	0	60	2	New	0.024668861	0.055	-0.322	-0.001121775	1.552886829	6.505228877	26.7912	26.9825	0.1913	4700	860	400	2.5	sand	07_04	2	2	0.101806848390486
564	564	4	07_04	3	May-Jul	13.07.2018 03:00	13.07.2018 03:00	13.07.2018	2018	7	2018_07	13	3	0	60	2	New	0.026079827	0.043	-0.614	0.000509214	1.552886829	6.505228877	26.7912	26.9825	0.1913	4700	860	400	2.5	sand	07_04	3	3	0.110672211290221
565	565	4	07_04	3	May-Jul	13.07.2018 04:00	13.07.2018 04:00	13.07.2018	2018	7	2018_07	13	4	0	60	4	New	0.027490794	0.024	-0.806	0.002077989	1.552886829	6.505228877	26.7912	26.9825	0.1913	4700	860	400	2.5	sand	07_04	4	4	0.119537574189956
566	566	4	07_04	3	May-Jul	13.07.2018 05:00	13.07.2018 05:00	13.07.2018	2018	7	2018_07	13	5	19	60	4	New	0.02890176	-0.018	-0.815	0.003676692	1.552886829	6.505228877	26.7912	26.9825	0.1913	4700	860	400	2.5	sand	07_04	5	5	0.128402937188803
567	567	4	07_04	3	May-Jul	13.07.2018 06:00	13.07.2018 06:00	13.07.2018	2018	7	2018_07	13	6	19	60	2	New	0.030312726	-0.035	-0.648	0.003512163	1.552886829	6.505228877	26.7912	26.9825	0.1913	4700	860	400	2.5	sand	07_04	6	6	0.137268300088538
568	568	4	07_04	3	May-Jul	13.07.2018 07:00	13.07.2018 07:00	13.07.2018	2018	7	2018_07	13	7	0	60	1	New	0.031723693	-0.036	-0.612	0.003407784	1.552886829	6.505228877	26.7912	26.9825	0.1913	4700	860	400	2.5	sand	07_04	7	7	0.146133662988094
569	569	4	07_04	3	May-Jul	13.07.2018 08:00	13.07.2018 08:00	13.07.2018	2018	7	2018_07	13	8	0	54	2	New	0.033134659	-0.043	-0.366	0.002432257	1.552886829	6.505228877	26.7912	26.9825	0.1913	4700	860	400	2.5	sand	07_04	8	8	0.154999025986941
571	571	4	07_04	3	May-Jul	13.07.2018 10:00	13.07.2018 10:00	13.07.2018	2018	7	2018_07	13	10	0	60	1	New	0.035956592	-0.029	0.093	-0.000575409	1.552886829	6.505228877	26.7912	26.9825	0.1913	4700	860	400	2.5	sand	07_04	10	10	0.172729751786411
572	572	4	07_04	3	May-Jul	13.07.2018 11:00	13.07.2018 11:00	13.07.2018	2018	7	2018_07	13	11	0	60	4	New	0.037367558	-0.014	0.215	-0.001836061	1.552886829	6.505228877	26.7912	26.9825	0.1913	4700	860	400	2.5	sand	07_04	11	11	0.181595114785079
573	573	4	07_04	3	May-Jul	13.07.2018 12:00	13.07.2018 12:00	13.07.2018	2018	7	2018_07	13	12	0	60	3	New	0.038778524	0.002	0.241	-0.002523072	1.552886829	6.505228877	26.7912	26.9825	0.1913	4700	860	400	2.5	sand	07_04	12	12	0.190460477684815
574	574	4	07_04	3	May-Jul	13.07.2018 13:00	13.07.2018 13:00	13.07.2018	2018	7	2018_07	13	13	0	60	3	New	0.040189491	0.012	0.189	-0.002435058	1.552886829	6.505228877	26.7912	26.9825	0.1913	4700	860	400	2.5	sand	07_04	13	13	0.19932584058455
575	575	4	07_04	3	May-Jul	13.07.2018 14:00	13.07.2018 14:00	13.07.2018	2018	7	2018_07	13	14	0	59	5	New	0.041600457	0.016	0.097	-0.001657231	1.552886829	6.505228877	26.7912	26.9825	0.1913	4700	860	400	2.5	sand	07_04	14	14	0.208191203583396
576	576	4	07_04	3	May-Jul	13.07.2018 15:00	13.07.2018 15:00	13.07.2018	2018	7	2018_07	13	15	0	60	2	New	0.043011423	0.011	0.014	-0.000427539	1.552886829	6.505228877	26.7912	26.9825	0.1913	4700	860	400	2.5	sand	07_04	15	15	0.217056566483131
577	577	4	07_04	3	May-Jul	13.07.2018 16:00	13.07.2018 16:00	13.07.2018	2018	7	2018_07	13	16	0	60	2	New	0.04442239	-0.001	-0.014	0.000893263	1.552886829	6.505228877	26.7912	26.9825	0.1913	4700	860	400	2.5	sand	07_04	16	16	0.225921929382688
583	583	4	08_03	1	Aug - Mar	08.08.2018 08:00	08.08.2018 08:00	08.08.2018	2018	8	2018_08	8	8	18	48	1	Waning	0.778124883	-0.006	-0.166	0.000791685	0.479381515	0.479381515	29.07353333	28.697875	-0.375658333	4700	860	400	2.5	sand	08_03	8	8	5.68698549601204
586	586	4	08_03	1	Aug - Mar	08.08.2018 11:00	08.08.2018 11:00	08.08.2018	2018	8	2018_08	8	11	2	60	1	Waning	0.782357782	-0.018	0.058	0.000717382	0.479381515	0.479381515	29.07353333	28.697875	-0.375658333	4700	860	400	2.5	sand	08_03	11	11	5.71358158481018
587	587	4	08_03	1	Aug - Mar	08.08.2018 12:00	08.08.2018 12:00	08.08.2018	2018	8	2018_08	8	12	0	60	4	Waning	0.783768748	-0.016	0.159	0.000290727	0.479381515	0.479381515	29.07353333	28.697875	-0.375658333	4700	860	400	2.5	sand	08_03	12	12	5.72244694770991
595	595	4	07_02	3	May-Jul	07.07.2018 04:00	07.07.2018 04:00	07.07.2018	2018	7	2018_07	7	4	7	60	2	Waning	0.79044845	0.006	-0.047	-0.000398349	2.88006369	9.868374613	26.06936667	25.933375	-0.135991667	4700	860	400	2.5	sand	07_02	4	4	5.12611061905604
596	596	4	07_02	3	May-Jul	07.07.2018 05:00	07.07.2018 05:00	07.07.2018	2018	7	2018_07	7	5	25	60	6	Waning	0.791859416	0.009	-0.137	-0.000359281	2.88006369	9.868374613	26.06936667	25.933375	-0.135991667	4700	860	400	2.5	sand	07_02	5	5	5.13497598205489
597	597	4	07_02	3	May-Jul	07.07.2018 06:00	07.07.2018 06:00	07.07.2018	2018	7	2018_07	7	6	22	60	6	Waning	0.793270383	0.009	-0.191	-0.000147133	2.88006369	9.868374613	26.06936667	25.933375	-0.135991667	4700	860	400	2.5	sand	07_02	6	6	5.14384134495463
598	598	4	07_02	3	May-Jul	07.07.2018 07:00	07.07.2018 07:00	07.07.2018	2018	7	2018_07	7	7	7	60	6	Waning	0.794681349	0.008	-0.199	-9.55e-05	2.88006369	9.868374613	26.06936667	25.933375	-0.135991667	4700	860	400	2.5	sand	07_02	7	7	5.15270670785436
599	599	4	07_02	3	May-Jul	07.07.2018 08:00	07.07.2018 08:00	07.07.2018	2018	7	2018_07	7	8	2	60	6	Waning	0.796092315	0.005	-0.236	0.000242371	2.88006369	9.868374613	26.06936667	25.933375	-0.135991667	4700	860	400	2.5	sand	07_02	8	8	5.16157207085303
600	600	4	07_02	3	May-Jul	07.07.2018 09:00	07.07.2018 09:00	07.07.2018	2018	7	2018_07	7	9	15	60	5	Waning	0.797503282	-0.001	-0.245	0.000591184	2.88006369	9.868374613	26.06936667	25.933375	-0.135991667	4700	860	400	2.5	sand	07_02	9	9	5.17043743375276
601	601	4	07_02	3	May-Jul	07.07.2018 10:00	07.07.2018 10:00	07.07.2018	2018	7	2018_07	7	10	7	60	1	Waning	0.798914248	-0.007	-0.219	0.000872328	2.88006369	9.868374613	26.06936667	25.933375	-0.135991667	4700	860	400	2.5	sand	07_02	10	10	5.1793027966525
602	602	4	07_02	3	May-Jul	07.07.2018 11:00	07.07.2018 11:00	07.07.2018	2018	7	2018_07	7	11	2	60	2	Waning	0.800325214	-0.012	-0.158	0.000986437	2.88006369	9.868374613	26.06936667	25.933375	-0.135991667	4700	860	400	2.5	sand	07_02	11	11	5.18816815965135
603	603	4	07_02	3	May-Jul	07.07.2018 12:00	07.07.2018 12:00	07.07.2018	2018	7	2018_07	7	12	0	60	6	Waning	0.801736181	-0.016	-0.07	0.000871296	2.88006369	9.868374613	26.06936667	25.933375	-0.135991667	4700	860	400	2.5	sand	07_02	12	12	5.1970335225509
604	604	4	07_02	3	May-Jul	07.07.2018 13:00	07.07.2018 13:00	07.07.2018	2018	7	2018_07	7	13	7	60	6	Waning	0.803147147	-0.017	0.032	0.000566858	2.88006369	9.868374613	26.06936667	25.933375	-0.135991667	4700	860	400	2.5	sand	07_02	13	13	5.20589888545064
605	605	4	07_02	3	May-Jul	07.07.2018 14:00	07.07.2018 14:00	07.07.2018	2018	7	2018_07	7	14	2	60	6	Waning	0.804558113	-0.015	0.128	0.000119269	2.88006369	9.868374613	26.06936667	25.933375	-0.135991667	4700	860	400	2.5	sand	07_02	14	14	5.21476424844948
606	606	4	07_02	3	May-Jul	07.07.2018 15:00	07.07.2018 15:00	07.07.2018	2018	7	2018_07	7	15	25	60	6	Waning	0.80596908	-0.011	0.205	-0.000351025	2.88006369	9.868374613	26.06936667	25.933375	-0.135991667	4700	860	400	2.5	sand	07_02	15	15	5.22362961134922
607	607	4	07_02	3	May-Jul	07.07.2018 16:00	07.07.2018 16:00	07.07.2018	2018	7	2018_07	7	16	7	60	6	Waning	0.807380046	-0.005	0.249	-0.000733451	2.88006369	9.868374613	26.06936667	25.933375	-0.135991667	4700	860	400	2.5	sand	07_02	16	16	5.23249497424896
608	608	4	07_02	3	May-Jul	07.07.2018 17:00	07.07.2018 17:00	07.07.2018	2018	7	2018_07	7	17	2	60	5	Waning	0.808791012	0.002	0.256	-0.000961816	2.88006369	9.868374613	26.06936667	25.933375	-0.135991667	4700	860	400	2.5	sand	07_02	17	17	5.24136033724762
609	609	4	07_02	3	May-Jul	07.07.2018 18:00	07.07.2018 18:00	07.07.2018	2018	7	2018_07	7	18	15	60	5	Waning	0.810201979	0.006	0.229	-0.001008403	2.717437547	8.645592213	27.24243333	27.04425	-0.198183333	4700	860	400	2.5	sand	07_02	18	18	5.25022570014736
610	610	4	07_02	3	May-Jul	07.07.2018 19:00	07.07.2018 19:00	07.07.2018	2018	7	2018_07	7	19	7	60	1	Waning	0.811612945	0.011	0.173	-0.000876014	2.717437547	8.645592213	27.24243333	27.04425	-0.198183333	4700	860	400	2.5	sand	07_02	19	19	5.25909106304709
611	611	4	07_02	3	May-Jul	07.07.2018 20:00	07.07.2018 20:00	07.07.2018	2018	7	2018_07	7	20	2	60	5	Waning	0.813023911	0.013	0.099	-0.000647354	2.717437547	8.645592213	27.24243333	27.04425	-0.198183333	4700	860	400	2.5	sand	07_02	20	20	5.26795642604576
612	612	4	07_02	3	May-Jul	07.07.2018 21:00	07.07.2018 21:00	07.07.2018	2018	7	2018_07	7	21	15	60	1	Waning	0.814434878	0.013	0.02	-0.00032434	2.717437547	8.645592213	27.24243333	27.04425	-0.198183333	4700	860	400	2.5	sand	07_02	21	21	5.2768217889455
613	613	4	07_02	3	May-Jul	07.07.2018 22:00	07.07.2018 22:00	07.07.2018	2018	7	2018_07	7	22	7	60	3	Waning	0.815845844	0.012	-0.054	1.47e-06	2.717437547	8.645592213	27.24243333	27.04425	-0.198183333	4700	860	400	2.5	sand	07_02	22	22	5.28568715184523
614	614	4	07_02	3	May-Jul	07.07.2018 23:00	07.07.2018 23:00	07.07.2018	2018	7	2018_07	7	23	2	60	1	Waning	0.81725681	0.009	-0.112	0.000294413	2.717437547	8.645592213	27.24243333	27.04425	-0.198183333	4700	860	400	2.5	sand	07_02	23	23	5.29455251484408
615	615	4	07_02	3	May-Jul	07.07.2018 00:00	07.07.2018 00:00	07.07.2018	2018	7	2018_07	7	0	28	20	1	Waning	0.818667777	0.005	-0.148	0.000518797	2.717437547	8.645592213	27.24243333	27.04425	-0.198183333	4700	860	400	2.5	sand	07_02	0	0	5.09064916735817
616	616	4	06_01	3	May-Jul	28.06.2018 12:00	28.06.2018 12:00	28.06.2018	2018	6	2018_06	28	12	0	60	6	Full	0.530830645	0.004	0.13	-0.001901666	3.089840256	4.877567898	23.9195	23.922	0.0025	4700	860	400	2.5	sand	06_01	12	12	3.28211512908083
617	617	4	06_01	3	May-Jul	28.06.2018 13:00	28.06.2018 13:00	28.06.2018	2018	6	2018_06	28	13	0	60	6	Full	0.532241611	0.009	0.085	-0.001623176	3.089840256	4.877567898	23.9195	23.922	0.0025	4700	860	400	2.5	sand	06_01	13	13	3.29098049198039
618	618	4	06_01	3	May-Jul	28.06.2018 14:00	28.06.2018 14:00	28.06.2018	2018	6	2018_06	28	14	0	60	5	Full	0.533652577	0.011	0.021	-0.000928498	3.089840256	4.877567898	23.9195	23.922	0.0025	4700	860	400	2.5	sand	06_01	14	14	3.29984585497924
619	619	4	06_01	3	May-Jul	28.06.2018 15:00	28.06.2018 15:00	28.06.2018	2018	6	2018_06	28	15	0	60	5	Full	0.535063544	0.005	-0.024	-2.83e-19	3.089840256	4.877567898	23.9195	23.922	0.0025	4700	860	400	2.5	sand	06_01	15	15	3.30871121787897
620	620	4	06_01	3	May-Jul	28.06.2018 16:00	28.06.2018 16:00	28.06.2018	2018	6	2018_06	28	16	0	60	6	Full	0.53647451	-0.004	-0.024	0.000892231	3.089840256	4.877567898	23.9195	23.922	0.0025	4700	860	400	2.5	sand	06_01	16	16	3.31757658077871
621	621	4	06_01	3	May-Jul	28.06.2018 17:00	28.06.2018 17:00	28.06.2018	2018	6	2018_06	28	17	0	60	6	Full	0.537885476	-0.014	0.038	0.001508182	3.089840256	4.877567898	23.9195	23.922	0.0025	4700	860	400	2.5	sand	06_01	17	17	3.32644194377738
622	622	4	06_01	3	May-Jul	28.06.2018 18:00	28.06.2018 18:00	28.06.2018	2018	6	2018_06	28	18	0	60	6	Full	0.539296443	-0.023	0.157	0.001657674	2.572903827	4.711947074	24.95413333	25.609	0.654866667	4700	860	400	2.5	sand	06_01	18	18	3.33530730667711
623	623	4	06_01	3	May-Jul	28.06.2018 19:00	28.06.2018 19:00	28.06.2018	2018	6	2018_06	28	19	0	60	6	Full	0.540707409	-0.026	0.31	0.001278785	2.572903827	4.711947074	24.95413333	25.609	0.654866667	4700	860	400	2.5	sand	06_01	19	19	3.34417266957685
624	624	4	06_01	3	May-Jul	28.06.2018 20:00	28.06.2018 20:00	28.06.2018	2018	6	2018_06	28	20	0	60	6	Full	0.542118375	-0.023	0.46	0.000433289	2.572903827	4.711947074	24.95413333	25.609	0.654866667	4700	860	400	2.5	sand	06_01	20	20	3.35303803257569
625	625	4	06_01	3	May-Jul	28.06.2018 21:00	28.06.2018 21:00	28.06.2018	2018	6	2018_06	28	21	0	60	5	Full	0.543529342	-0.013	0.565	-0.00067566	2.572903827	4.711947074	24.95413333	25.609	0.654866667	4700	860	400	2.5	sand	06_01	21	21	3.36190339547543
626	626	4	06_01	3	May-Jul	28.06.2018 22:00	28.06.2018 22:00	28.06.2018	2018	6	2018_06	28	22	0	60	3	Full	0.544940308	0.003	0.587	-0.001782397	2.572903827	4.711947074	24.95413333	25.609	0.654866667	4700	860	400	2.5	sand	06_01	22	22	3.37076875837498
627	627	4	06_01	3	May-Jul	28.06.2018 23:00	28.06.2018 23:00	28.06.2018	2018	6	2018_06	28	23	0	60	5	Full	0.546351274	0.02	0.508	-0.002570249	2.572903827	4.711947074	24.95413333	25.609	0.654866667	4700	860	400	2.5	sand	06_01	23	23	3.37963412137383
628	628	4	06_01	3	May-Jul	29.06.2018 00:00	29.06.2018 00:00	29.06.2018	2018	6	2018_06	29	0	0	60	1	Full	0.547762241	0.036	0.329	-0.002809376	2.572903827	4.711947074	24.95413333	25.609	0.654866667	4700	860	400	2.5	sand	06_01	0	0	3.38849948427357
629	629	4	06_01	3	May-Jul	29.06.2018 01:00	29.06.2018 01:00	29.06.2018	2018	6	2018_06	29	1	0	60	4	Full	0.549173207	0.045	0.079	-0.002389651	2.572903827	4.711947074	24.95413333	25.609	0.654866667	4700	860	400	2.5	sand	06_01	1	1	3.3973648471733
637	637	4	06_01	3	May-Jul	29.06.2018 09:00	29.06.2018 09:00	29.06.2018	2018	6	2018_06	29	9	0	60	5	Full	0.560460938	-0.03	-0.159	0.000876603	2.572903827	4.711947074	24.95413333	25.609	0.654866667	4700	860	400	2.5	sand	06_01	9	9	3.46828775066816
638	638	4	06_01	3	May-Jul	29.06.2018 10:00	29.06.2018 10:00	29.06.2018	2018	6	2018_06	29	10	0	60	6	Full	0.561871904	-0.023	0	-0.000341442	2.572903827	4.711947074	24.95413333	25.609	0.654866667	4700	860	400	2.5	sand	06_01	10	10	3.4771531135679
639	639	4	06_01	3	May-Jul	29.06.2018 11:00	29.06.2018 11:00	29.06.2018	2018	6	2018_06	29	11	0	60	6	Full	0.56328287	-0.012	0.098	-0.001314168	2.572903827	4.711947074	24.95413333	25.609	0.654866667	4700	860	400	2.5	sand	06_01	11	11	3.48601847656656
640	640	4	06_01	3	May-Jul	29.06.2018 12:00	29.06.2018 12:00	29.06.2018	2018	6	2018_06	29	12	0	20	1	Full	0.564693837	-0.001	0.128	-0.001805691	2.572903827	4.711947074	24.95413333	25.609	0.654866667	4700	860	400	2.5	sand	06_01	12	12	3.4948838394663
