# Supplementary material for: Seasonal and diel influences on bottlenose dolphin acoustic detection determined by whistles in a coastal lagoon in the southwestern Gulf of California
Source: PeerJ. 2022 May 18;10:e13246. doi: 10.7717/peerj.13246 (PMC9123887; doi:10.7717/peerj.13246)
Supplement: Supplemental Information 5 — Hierarchical dendrogram of 21 deployments and heatmap with environmental variables used in HCPC and acoustic detections. Variables were normalized before visualization as heatmap (Warnes et al., 2020, see Fig. S4 for more details of HCPC). [file peerj-10-13246-s005.r]

#####################################################
# Marco FW Gauger
# 2021/02/23
#
# This is the script to obtain fig 5 of the manuscript submitted to PeerJ Gauger et al 2021 Diel influences on bottlenose dolphin acoustic detection in a coastal lagoon in the southwestern Gulf of California
#
#
# personel computer Intel Core I7-7500 U, @2.6 GHz, RAM 8 GB, Windows 10 
# start 09:27
# end 09:27
#####################################################
ifelse("geosphere" %in% rownames(installed.packages()) == FALSE, 
       install.packages("geosphere", dependencies = T),
       ("geosphere is already installed"))
ifelse("dplyr" %in% rownames(installed.packages()) == FALSE, 
       install.packages("dplyr", dependencies = T),
       ("dplyr is already installed"))
ifelse("factoextra" %in% rownames(installed.packages()) == FALSE, 
       install.packages("factoextra", dependencies = T),
       ("factoextra is already installed"))
ifelse("FactoMineR" %in% rownames(installed.packages()) == FALSE, 
       install.packages("FactoMineR", dependencies = T),
       ("FactoMineR is already installed"))
ifelse("ggsci" %in% rownames(installed.packages()) == FALSE, 
       install.packages("ggsci", dependencies = T),
       ("ggsci is already installed"))
ifelse("cowplot" %in% rownames(installed.packages()) == FALSE, 
       install.packages("cowplot", dependencies = T),
       ("cowplot is already installed"))
ifelse("vegan" %in% rownames(installed.packages()) == FALSE, 
       install.packages("vegan", dependencies = T),
       ("vegan is already installed"))
ifelse("RColorBrewer" %in% rownames(installed.packages()) == FALSE, 
       install.packages("RColorBrewer", dependencies = T),
       ("RColorBrewer is already installed"))
ifelse("gplots" %in% rownames(installed.packages()) == FALSE, 
       install.packages("gplots", dependencies = T),
       ("gplots is already installed"))
ifelse("viridis" %in% rownames(installed.packages()) == FALSE, 
       install.packages("viridis", dependencies = T),
       ("viridis is already installed"))
ifelse("parameters" %in% rownames(installed.packages()) == FALSE, 
       install.packages(c("parameters","bayestestR")),
       ("parameters is already installed"))


require(gplots)
require(RColorBrewer)
require(vegan)
require(cowplot)
require(ggsci)
require(FactoMineR)
require(factoextra)
require(geosphere)
require(dplyr)


analysed_data_hour <- read.csv("Supplemental Data S1.csv", sep=";")
names(analysed_data_hour)
analysed_data_hour$month_campaign[analysed_data_hour$month_campaign==c("11_13")] <- "11_12"
j <- aggregate(analysed_data_hour$dp10m_ELAP1, list(analysed_data_hour$month_campaign), sum)
names(j) <- c("campaign","dph")
j$d10pm <- 
  aggregate(analysed_data_hour$dp10m_ELAP1, list(analysed_data_hour$month_campaign), sum)$x
j$moon <- 
  aggregate(analysed_data_hour$lunar_phase , list(analysed_data_hour$month_campaign),  dplyr::first)$x
j$SST <- 
  aggregate(analysed_data_hour$SST , list(analysed_data_hour$month_campaign),  dplyr::first)$x
j$SST_BLAP <- 
  aggregate(analysed_data_hour$SST_BLAP , list(analysed_data_hour$month_campaign),  dplyr::first)$x
j$CHL <- 
  aggregate(analysed_data_hour$CHL_BLAP , list(analysed_data_hour$month_campaign),  dplyr::first)$x
j$depth <- 
  aggregate(analysed_data_hour$depth , list(analysed_data_hour$month_campaign),  dplyr::first)$x
j$sediment <- 
  aggregate(analysed_data_hour$sediment , list(analysed_data_hour$month_campaign),  dplyr::first)$x
j$sediment <- as.numeric(j$sediment)
j$distance_mangrove <- 
  aggregate(analysed_data_hour$distance_mangrove , list(analysed_data_hour$month_campaign),  dplyr::first)$x
j$distance_coast <- 
  aggregate(analysed_data_hour$distance_coast , list(analysed_data_hour$month_campaign),  dplyr::first)$x
j$distance_BLAP <- 
  aggregate(analysed_data_hour$distance_BLAP , list(analysed_data_hour$month_campaign),  dplyr::first)$x
j$delta_SST <- j$SST - j$SST_BLAP
j$daylength <- geosphere::daylength(24, as.Date(aggregate(analysed_data_hour$datehour , list(analysed_data_hour$month_campaign),  dplyr::first)$x, format="%d.%m.%Y"))
j$date <- 
  aggregate(analysed_data_hour$date , list(analysed_data_hour$month_campaign),  dplyr::first)$x
j$station <- 
  aggregate(analysed_data_hour$Station , list(analysed_data_hour$month_campaign),  dplyr::first)$x
j$date[j$campaign == "07_04"] <- "13.07.2017"

normalize <- function(x) {
return ((x - min(x)) / (max(x) - min(x)))
}

pca_j <- j
for(k in 2:length(j)){pca_j[,k] <- normalize(j[,k])}
names(pca_j)


parameters::check_kmo(pca_j[,c(5,7,14)]) # SST, CHL & daylength

rownames(pca_j) <- paste0("St.",j$station,"_", j$date)

res.pca_j2 <- PCA(pca_j[,c(5,7,14)], ncp = 2, graph = FALSE)
# Compute hierarchical clustering on principal components
res.hcpc_j2 <- HCPC(res.pca_j2, graph = FALSE)

map1 <- fviz_dend(res.hcpc_j2, 
                  cex = 0.7,                     
                  # Label size
                  palette = c("#1B9E77","grey25","magenta"),               
                  # Color palette see ?ggpubr::ggpar
                  rect = TRUE, rect_fill = TRUE, 
                  # Add rectangle around groups
                  rect_border = c("#1B9E77","grey25","magenta"),           
                  # Rectangle color
                  labels_track_height = 0.95    ,
                  main = ""
                  # Augment the room for labels
)
map1 + scale_fill_manual(values=c("#1B9E77","grey25","magenta"))
(map2 <- fviz_cluster(res.hcpc_j2,
                     repel = TRUE,            # Avoid label overlapping
                     show.clust.cent = TRUE, # Show cluster centers
                     palette =c("#1B9E77","grey25","magenta"),         # Color palette see ?ggpubr                     ggtheme = theme_minimal(),
                     main = "",
                     labelsize = 9)+
  theme_classic() )
map2 + guides(color = FALSE )+ 
  scale_color_manual(values=c("#1B9E77","grey25","magenta"))


map2 <- map2 + guides(color = FALSE )


plot_grid(map1+ylim(-.4,1.25), map2, labels = c('A', 'B'), label_size = 9)

ggsave("Supplemental Figure S3.png",
       plot_grid(map1+ylim(-.4,1.25), map2, 
                 labels = c('A', 'B'), label_size = 9), 
       dpi=300, units="cm", width=15, height=15)


dta = res.hcpc_j2$data.clust
str(dta)
dta$clust <-as.numeric(dta$clust)
dta$cluster <- dta$clust
dta$cluster[dta$clust == 3] <- "May-Jul"
dta$cluster[dta$clust == 1] <- "Aug-Oct"
dta$cluster[dta$clust == 2] <- "Oct-Mar"

ad = adonis(clust ~ SST+daylength+CHL, data= dta, method='eu')
summary(ad)
dis <- vegdist(dta[,1:3])

mod <- betadisper(dis, dta$cluster)
anova(mod)
pmod <- permutest(mod, permutations = 999, pairwise = TRUE)

(mod.HSD <- TukeyHSD(mod))
plot(mod.HSD, yaxt="n")
axis(side=2, las=2, at=1:3, 
     labels=c("May-\nJul","Aug-\nOct","Oct-\nMar"))


library(dendextend)
res.hcpc_j2$call$t$tree %>% 
  as.dendrogram() %>% 
  color_branches(k = 3, groupLabels = unique(res.hcpc_j2$data.clust$clust)) %>% 
  plot()

dend <- as.dendrogram((res.hcpc_j2$call$t$tree))
# order it the closest we can to the order of the observations:
dend <- rotate(dend, 1:21)

# Color the branches based on the clusters:
dend <- color_branches(dend, k=3) #, groupLabels=iris_species)
library(colorspace) 
# Manually match the labels, as much as possible, to the real classification of the flowers:
labels_colors(dend) <-c(rep(1,20),2)

# We hang the dendrogram a bit:
dend <- hang.dendrogram(dend,hang_height=0.1)
# reduce the size of the labels:
# dend <- assign_values_to_leaves_nodePar(dend, 0.5, "lab.cex")
dend <- set(dend, "labels_cex", 0.5)


#######
some_col_func <- function(n) 
  rev(colorspace::heat_hcl(n, c = c(80, 30),l = c(30, 90), power = c(1/5, 1.5)))


M_heatmap <- cbind(pca_j[,c(5,7,14)],aggregate(analysed_data_hour$dp10m_ELAP1, list(analysed_data_hour$month_campaign ), mean)$x*5)
names(M_heatmap) <- c("SST", "Chl","daylength","dp10m")
summary(M_heatmap)


M_heatmap$cluster <- res.hcpc_j2$data.clust$clust
M_heatmap <- M_heatmap[ order(M_heatmap$cluster), ]


Rowv  <- M_heatmap[1:3] %>% 
  scale %>% 
  dist %>% 
  hclust %>% 
  as.dendrogram %>% 
  set("branches_k_color", k = 3) %>% 
  set("branches_lwd", 1.2) %>%
  ladderize
Rowv <- color_branches(Rowv, k = 4, col = c(1,1,1,1))


#x11();par(oma=c(2,1,0,1))
#jpeg(file="heatmap_hcpc_scaled.jpeg",width=15, height=10, units="cm", res=150)

heatmap.2(as.matrix(scale(M_heatmap[1:4])), Rowv=Rowv, Colv=NA, tracecol=1,
          dendrogram = c("row"), col = grey.colors(500), 
          density.info = "none", rowsep = c(6,13), 
          colsep = c(3), srtCol=45, key.title="scaled", cexRow=.5, cexCol=.85,
          RowSideColors = c(    # grouping row-variables into different
            rep(rainbow(100)[92], 6),   # categories, Measurement 1-3: green
            rep(rainbow(100)[61], 8),    # Measurement 4-8: blue
            rep(rainbow(100)[32], 7)))
dev.off()

normalize <- function(x) {
return ((x - min(x)) / (max(x) - min(x)))
}
M_heatmap$SST <-        normalize(M_heatmap[1])
M_heatmap$Chl <-        normalize(M_heatmap[2])
M_heatmap$daylength <-  normalize(M_heatmap[3])
M_heatmap$dp10m <-      normalize(M_heatmap[4])
head(M_heatmap)
library(RColorBrewer)
library(viridis)
Colors = grey.colors(10)
Colors=rev(viridis_pal( begin=.15, end=0.8, option ="inferno")(12))

#x11()
png(file="Figure 6b.png",width=15, height=10, units="cm", res=300)

heatmap.2(as.matrix(M_heatmap[1:4]), Rowv=Rowv, Colv=NA, 
          dendrogram = c("row"), col = Colors, density.info = "none", 
          srtCol=45,
          key.ylab =1.5, keysize = 2, key.title="scaled", 
          #lmat = lmat2, lwid = c(1.5,4),lhei = c(1.5,4,1),
          cexRow=.85, cexCol=.85, xaxt="n", tracecol = "black",
          RowSideColors = c(    # grouping row-variables into different
            rep("grey35", 6),   # categories, Measurement 1-3: green
            rep("magenta", 8),    # Measurement 4-8: blue
            rep("#1B9E77", 7)), margin=c(4,8))
par(lend = 1, xpd=T)           # square line ends for the color legend
legend(0.75,1.25,legend = c( "May-Jul", "Aug-Oct", "Oct-Mar"), 
       col = c("#1B9E77","grey25","magenta"),
       bty ="n", lty= 1, lwd = 10 )           # line width)
par(xpd=F)
dev.off()

######
