# Supplementary material for: Seasonal and diel influences on bottlenose dolphin acoustic detection determined by whistles in a coastal lagoon in the southwestern Gulf of California
Source: PeerJ. 2022 May 18;10:e13246. doi: 10.7717/peerj.13246 (PMC9123887; doi:10.7717/peerj.13246)
Supplement: Supplemental Information 17 — Dataset with detection positive 10-minute intervals per hour of 21 deployments. [file peerj-10-13246-s017.csv]

ID	Station	month_campaign	cluster_hcpc	cluster_hcpc2	hour	datehour	date	year	month	YM	day	h	min	effort	dp10m_ELAP1	lunar_phase_2	lunar_phase	flow	tide	derivate_tide	CHL_BLAP	CHL	SST_BLAP	SST	delta_SST	distance_BLAP	distance_coast	distance_mangrove	depth	sediment
1	1	06_22	3	May-Jul	21.06.2017 11:00	21.06.2017 11:00	21.06.2017	2017	6	2017_06	21	11	10	43	1	New	0.932312257	0.014	0.06	-0.001707651	1.736412287	5.177301444	23.15296667	23.3185	0.165533333	1000	400	1200	3.5	rubble
2	1	06_22	3	May-Jul	21.06.2017 12:00	21.06.2017 12:00	21.06.2017	2017	6	2017_06	21	12	0	60	4	New	0.933723223	0.014	-0.012	-0.001018281	1.736412287	5.177301444	23.15296667	23.3185	0.165533333	1000	400	1200	3.5	rubble
3	1	06_22	3	May-Jul	21.06.2017 13:00	21.06.2017 13:00	21.06.2017	2017	6	2017_06	21	13	0	60	1	New	0.935134189	0.007	-0.073	9.73E-05	1.736412287	5.177301444	23.15296667	23.3185	0.165533333	1000	400	1200	3.5	rubble
4	1	06_22	3	May-Jul	21.06.2017 14:00	21.06.2017 14:00	21.06.2017	2017	6	2017_06	21	14	0	60	2	New	0.936545156	-0.005	-0.076	0.001163202	1.736412287	5.177301444	23.15296667	23.3185	0.165533333	1000	400	1200	3.5	rubble
5	1	06_22	3	May-Jul	21.06.2017 15:00	21.06.2017 15:00	21.06.2017	2017	6	2017_06	21	15	0	60	0	New	0.937956122	-0.017	-0.004	0.001867758	1.736412287	5.177301444	23.15296667	23.3185	0.165533333	1000	400	1200	3.5	rubble
6	1	06_22	3	May-Jul	21.06.2017 16:00	21.06.2017 16:00	21.06.2017	2017	6	2017_06	21	16	0	60	0	New	0.939367088	-0.027	0.138	0.002030075	1.736412287	5.177301444	23.15296667	23.3185	0.165533333	1000	400	1200	3.5	rubble
7	1	06_22	3	May-Jul	21.06.2017 17:00	21.06.2017 17:00	21.06.2017	2017	6	2017_06	21	17	0	56	0	New	0.940778055	-0.032	0.321	0.001548282	1.736412287	5.177301444	23.15296667	23.3185	0.165533333	1000	400	1200	3.5	rubble
8	1	06_22	3	May-Jul	21.06.2017 18:00	21.06.2017 18:00	21.06.2017	2017	6	2017_06	21	18	0	60	0	New	0.942189021	-0.028	0.502	0.000549167	2.335087034	2.335087034	22.8162	22.968875	0.152675	1000	400	1200	3.5	rubble
9	1	06_22	3	May-Jul	21.06.2017 19:00	21.06.2017 19:00	21.06.2017	2017	6	2017_06	21	19	0	60	1	New	0.943599987	-0.017	0.634	-0.000709421	2.335087034	2.335087034	22.8162	22.968875	0.152675	1000	400	1200	3.5	rubble
10	1	06_22	3	May-Jul	21.06.2017 20:00	21.06.2017 20:00	21.06.2017	2017	6	2017_06	21	20	0	60	2	New	0.945010954	0	0.677	-0.001920242	2.335087034	2.335087034	22.8162	22.968875	0.152675	1000	400	1200	3.5	rubble
11	1	06_22	3	May-Jul	21.06.2017 21:00	21.06.2017 21:00	21.06.2017	2017	6	2017_06	21	21	0	53	3	New	0.94642192	0.019	0.609	-0.002793897	2.335087034	2.335087034	22.8162	22.968875	0.152675	1000	400	1200	3.5	rubble
12	1	06_22	3	May-Jul	21.06.2017 22:00	21.06.2017 22:00	21.06.2017	2017	6	2017_06	21	22	0	60	1	New	0.947832886	0.036	0.433	-0.003059413	2.335087034	2.335087034	22.8162	22.968875	0.152675	1000	400	1200	3.5	rubble
13	1	06_22	3	May-Jul	21.06.2017 23:00	21.06.2017 23:00	21.06.2017	2017	6	2017_06	21	23	0	60	2	New	0.949243853	0.047	0.174	-0.002682884	2.335087034	2.335087034	22.8162	22.968875	0.152675	1000	400	1200	3.5	rubble
14	1	06_22	3	May-Jul	22.06.2017 00:00	22.06.2017 00:00	22.06.2017	2017	6	2017_06	22	0	0	60	1	New	0.950654819	0.05	-0.126	-0.00173581	2.335087034	2.335087034	22.8162	22.968875	0.152675	1000	400	1200	3.5	rubble
15	1	06_22	3	May-Jul	22.06.2017 01:00	22.06.2017 01:00	22.06.2017	2017	6	2017_06	22	1	0	60	2	New	0.952065785	0.045	-0.413	-0.000375792	2.335087034	2.335087034	22.8162	22.968875	0.152675	1000	400	1200	3.5	rubble
16	1	06_22	3	May-Jul	22.06.2017 02:00	22.06.2017 02:00	22.06.2017	2017	6	2017_06	22	2	0	60	1	New	0.953476752	0.031	-0.634	0.001101725	2.335087034	2.335087034	22.8162	22.968875	0.152675	1000	400	1200	3.5	rubble
17	1	06_22	3	May-Jul	22.06.2017 03:00	22.06.2017 03:00	22.06.2017	2017	6	2017_06	22	3	0	60	5	New	0.954887718	0.012	-0.751	0.00237019	2.335087034	2.335087034	22.8162	22.968875	0.152675	1000	400	1200	3.5	rubble
18	1	06_22	3	May-Jul	22.06.2017 04:00	22.06.2017 04:00	22.06.2017	2017	6	2017_06	22	4	0	57	2	New	0.956298684	-0.009	-0.747	0.003146395	2.335087034	2.335087034	22.8162	22.968875	0.152675	1000	400	1200	3.5	rubble
19	1	06_22	3	May-Jul	22.06.2017 05:00	22.06.2017 05:00	22.06.2017	2017	6	2017_06	22	5	9	60	2	New	0.957709651	-0.034	-0.505	0.002957688	2.335087034	2.335087034	22.8162	22.968875	0.152675	1000	400	1200	3.5	rubble
20	1	06_22	3	May-Jul	22.06.2017 06:00	22.06.2017 06:00	22.06.2017	2017	6	2017_06	22	6	9	60	2	New	0.959120617	-0.039	-0.281	0.001985405	2.335087034	2.335087034	22.8162	22.968875	0.152675	1000	400	1200	3.5	rubble
21	1	06_22	3	May-Jul	22.06.2017 07:00	22.06.2017 07:00	22.06.2017	2017	6	2017_06	22	7	0	60	2	New	0.960531583	-0.038	-0.205	0.00155757	2.335087034	2.335087034	22.8162	22.968875	0.152675	1000	400	1200	3.5	rubble
22	1	06_22	3	May-Jul	22.06.2017 08:00	22.06.2017 08:00	22.06.2017	2017	6	2017_06	22	8	0	60	0	New	0.96194255	-0.031	0.002	0.000143005	2.335087034	2.335087034	22.8162	22.968875	0.152675	1000	400	1200	3.5	rubble
23	1	06_22	3	May-Jul	22.06.2017 09:00	22.06.2017 09:00	22.06.2017	2017	6	2017_06	22	9	0	60	3	New	0.963353516	-0.018	0.145	-0.001191066	2.335087034	2.335087034	22.8162	22.968875	0.152675	1000	400	1200	3.5	rubble
24	1	06_22	3	May-Jul	22.06.2017 10:00	22.06.2017 10:00	22.06.2017	2017	6	2017_06	22	10	0	52	2	New	0.964764482	-0.003	0.202	-0.00211175	2.335087034	2.335087034	22.8162	22.968875	0.152675	1000	400	1200	3.5	rubble
25	1	06_22	3	May-Jul	22.06.2017 11:00	22.06.2017 11:00	22.06.2017	2017	6	2017_06	22	11	0	60	2	New	0.966175449	0.009	0.177	-0.002360607	2.335087034	2.335087034	22.8162	22.968875	0.152675	1000	400	1200	3.5	rubble
26	1	06_22	3	May-Jul	22.06.2017 12:00	22.06.2017 12:00	22.06.2017	2017	6	2017_06	22	12	0	60	4	New	0.967586415	0.016	0.097	-0.001917146	2.335087034	2.335087034	22.8162	22.968875	0.152675	1000	400	1200	3.5	rubble
27	1	06_22	3	May-Jul	22.06.2017 13:00	22.06.2017 13:00	22.06.2017	2017	6	2017_06	22	13	0	60	0	New	0.968997381	0.014	0.007	-0.00092437	2.335087034	2.335087034	22.8162	22.968875	0.152675	1000	400	1200	3.5	rubble
28	1	06_22	3	May-Jul	22.06.2017 14:00	22.06.2017 14:00	22.06.2017	2017	6	2017_06	22	14	0	59	0	New	0.970408348	0.005	-0.048	0.000348813	2.335087034	2.335087034	22.8162	22.968875	0.152675	1000	400	1200	3.5	rubble
29	1	06_22	3	May-Jul	22.06.2017 15:00	22.06.2017 15:00	22.06.2017	2017	6	2017_06	22	15	0	60	0	New	0.971819314	-0.008	-0.034	0.001464249	2.335087034	2.335087034	22.8162	22.968875	0.152675	1000	400	1200	3.5	rubble
30	1	06_22	3	May-Jul	22.06.2017 16:00	22.06.2017 16:00	22.06.2017	2017	6	2017_06	22	16	0	60	0	New	0.97323028	-0.022	0.064	0.00214153	2.335087034	2.335087034	22.8162	22.968875	0.152675	1000	400	1200	3.5	rubble
31	1	06_22	3	May-Jul	22.06.2017 17:00	22.06.2017 17:00	22.06.2017	2017	6	2017_06	22	17	0	56	0	New	0.974641247	-0.032	0.231	0.002144331	2.335087034	2.335087034	22.8162	22.968875	0.152675	1000	400	1200	3.5	rubble
32	1	06_22	3	May-Jul	22.06.2017 18:00	22.06.2017 18:00	22.06.2017	2017	6	2017_06	22	18	0	60	0	New	0.976052213	-0.034	0.431	0.001445526	2.335087034	2.335087034	22.89213333	22.95525	0.063116667	1000	400	1200	3.5	rubble
33	1	06_22	3	May-Jul	22.06.2017 19:00	22.06.2017 19:00	22.06.2017	2017	6	2017_06	22	19	0	60	2	New	0.977463179	-0.027	0.614	0.000236031	2.335087034	2.335087034	22.89213333	22.95525	0.063116667	1000	400	1200	3.5	rubble
34	1	06_22	3	May-Jul	22.06.2017 20:00	22.06.2017 20:00	22.06.2017	2017	6	2017_06	22	20	0	53	1	New	0.978874146	-0.012	0.73	-0.001167625	2.335087034	2.335087034	22.89213333	22.95525	0.063116667	1000	400	1200	3.5	rubble
35	1	06_22	3	May-Jul	22.06.2017 21:00	22.06.2017 21:00	22.06.2017	2017	6	2017_06	22	21	0	60	0	New	0.980285112	0.007	0.74	-0.002432994	2.335087034	2.335087034	22.89213333	22.95525	0.063116667	1000	400	1200	3.5	rubble
36	1	06_22	3	May-Jul	22.06.2017 22:00	22.06.2017 22:00	22.06.2017	2017	6	2017_06	22	22	0	60	1	New	0.981696078	0.028	0.627	-0.0031977	2.335087034	2.335087034	22.89213333	22.95525	0.063116667	1000	400	1200	3.5	rubble
37	1	06_22	3	May-Jul	22.06.2017 23:00	22.06.2017 23:00	22.06.2017	2017	6	2017_06	22	23	0	60	5	New	0.983107045	0.044	0.401	-0.00330886	2.335087034	2.335087034	22.89213333	22.95525	0.063116667	1000	400	1200	3.5	rubble
38	1	06_22	3	May-Jul	23.06.2017 00:00	23.06.2017 00:00	23.06.2017	2017	6	2017_06	23	0	0	60	4	New	0.984518011	0.054	0.096	-0.00269055	2.335087034	2.335087034	22.89213333	22.95525	0.063116667	1000	400	1200	3.5	rubble
39	1	06_22	3	May-Jul	23.06.2017 01:00	23.06.2017 01:00	23.06.2017	2017	6	2017_06	23	1	0	60	1	New	0.985928977	0.055	-0.236	-0.001473095	2.335087034	2.335087034	22.89213333	22.95525	0.063116667	1000	400	1200	3.5	rubble
40	1	06_22	3	May-Jul	23.06.2017 02:00	23.06.2017 02:00	23.06.2017	2017	6	2017_06	23	2	0	60	0	New	0.987339944	0.046	-0.535	9.11E-05	2.335087034	2.335087034	22.89213333	22.95525	0.063116667	1000	400	1200	3.5	rubble
41	1	06_22	3	May-Jul	23.06.2017 03:00	23.06.2017 03:00	23.06.2017	2017	6	2017_06	23	3	0	57	0	New	0.98875091	0.028	-0.747	0.001671532	2.335087034	2.335087034	22.89213333	22.95525	0.063116667	1000	400	1200	3.5	rubble
42	1	06_22	3	May-Jul	23.06.2017 04:00	23.06.2017 04:00	23.06.2017	2017	6	2017_06	23	4	0	60	3	New	0.990161876	0.006	-0.837	0.002908448	2.335087034	2.335087034	22.89213333	22.95525	0.063116667	1000	400	1200	3.5	rubble
43	1	06_22	3	May-Jul	23.06.2017 05:00	23.06.2017 05:00	23.06.2017	2017	6	2017_06	23	5	9	60	1	New	0.991572843	-0.027	-0.702	0.003570691	2.335087034	2.335087034	22.89213333	22.95525	0.063116667	1000	400	1200	3.5	rubble
44	1	06_22	3	May-Jul	23.06.2017 06:00	23.06.2017 06:00	23.06.2017	2017	6	2017_06	23	6	9	60	0	New	0.992983809	-0.039	-0.491	0.002964912	2.335087034	2.335087034	22.89213333	22.95525	0.063116667	1000	400	1200	3.5	rubble
45	1	06_22	3	May-Jul	23.06.2017 07:00	23.06.2017 07:00	23.06.2017	2017	6	2017_06	23	7	0	54	1	New	0.994394775	-0.041	-0.41	0.002617573	2.335087034	2.335087034	22.89213333	22.95525	0.063116667	1000	400	1200	3.5	rubble
46	1	06_22	3	May-Jul	23.06.2017 08:00	23.06.2017 08:00	23.06.2017	2017	6	2017_06	23	8	0	60	0	New	0.995805742	-0.04	-0.162	0.001284093	2.335087034	2.335087034	22.89213333	22.95525	0.063116667	1000	400	1200	3.5	rubble
47	1	06_22	3	May-Jul	23.06.2017 09:00	23.06.2017 09:00	23.06.2017	2017	6	2017_06	23	9	0	60	0	New	0.997216708	-0.031	0.049	-0.000262568	2.335087034	2.335087034	22.89213333	22.95525	0.063116667	1000	400	1200	3.5	rubble
48	1	06_22	3	May-Jul	23.06.2017 10:00	23.06.2017 10:00	23.06.2017	2017	6	2017_06	23	10	0	60	4	New	0.998627674	-0.016	0.184	-0.001585729	2.335087034	2.335087034	22.89213333	22.95525	0.063116667	1000	400	1200	3.5	rubble
49	1	06_22	3	May-Jul	23.06.2017 11:00	23.06.2017 11:00	23.06.2017	2017	6	2017_06	23	11	0	60	0	New	3.86E-05	-0.001	0.225	-0.00239024	2.335087034	2.335087034	22.89213333	22.95525	0.063116667	1000	400	1200	3.5	rubble
50	1	06_22	3	May-Jul	23.06.2017 12:00	23.06.2017 12:00	23.06.2017	2017	6	2017_06	23	12	0	60	0	New	0.001449607	0.011	0.184	-0.002460268	2.335087034	2.335087034	22.89213333	22.95525	0.063116667	1000	400	1200	3.5	rubble
51	1	07_21	3	May-Jul	13.07.2017 15:00	13.07.2017 15:00	13.07.2017	2017	7	2017_07	13	15	30	21	1	Waning	0.682946346	0.012	0.068	-0.001129146	1.785352048	5.157486879	26.0057	26.141125	0.135425	1000	400	1200	3.5	rubble
52	1	07_21	3	May-Jul	13.07.2017 16:00	13.07.2017 16:00	13.07.2017	2017	7	2017_07	13	16	0	60	2	Waning	0.684357312	0.012	0.032	-0.000783724	1.785352048	5.157486879	26.0057	26.141125	0.135425	1000	400	1200	3.5	rubble
53	1	07_21	3	May-Jul	13.07.2017 17:00	13.07.2017 17:00	13.07.2017	2017	7	2017_07	13	17	0	60	6	Waning	0.685768279	0.008	-0.024	1.47E-06	1.785352048	5.157486879	26.0057	26.141125	0.135425	1000	400	1200	3.5	rubble
54	1	07_21	3	May-Jul	13.07.2017 18:00	13.07.2017 18:00	13.07.2017	2017	7	2017_07	13	18	0	60	4	Waning	0.687179245	0	-0.043	0.000721067	1.701923467	5.372879395	25.44623333	25.606875	0.160641667	1000	400	1200	3.5	rubble
55	1	07_21	3	May-Jul	13.07.2017 19:00	13.07.2017 19:00	13.07.2017	2017	7	2017_07	13	19	0	60	2	Waning	0.688590211	-0.008	-0.015	0.001174259	1.701923467	5.372879395	25.44623333	25.606875	0.160641667	1000	400	1200	3.5	rubble
56	1	07_21	3	May-Jul	13.07.2017 20:00	13.07.2017 20:00	13.07.2017	2017	7	2017_07	13	20	0	60	4	Waning	0.690001178	-0.014	0.055	0.001247088	1.701923467	5.372879395	25.44623333	25.606875	0.160641667	1000	400	1200	3.5	rubble
57	1	07_21	3	May-Jul	13.07.2017 21:00	13.07.2017 21:00	13.07.2017	2017	7	2017_07	13	21	0	60	4	Waning	0.691412144	-0.016	0.15	0.000943683	1.701923467	5.372879395	25.44623333	25.606875	0.160641667	1000	400	1200	3.5	rubble
58	1	07_21	3	May-Jul	13.07.2017 22:00	13.07.2017 22:00	13.07.2017	2017	7	2017_07	13	22	0	60	3	Waning	0.69282311	-0.014	0.245	0.000349845	1.701923467	5.372879395	25.44623333	25.606875	0.160641667	1000	400	1200	3.5	rubble
59	1	07_21	3	May-Jul	13.07.2017 23:00	13.07.2017 23:00	13.07.2017	2017	7	2017_07	13	23	0	60	1	Waning	0.694234077	-0.008	0.312	-0.000396285	1.701923467	5.372879395	25.44623333	25.606875	0.160641667	1000	400	1200	3.5	rubble
60	1	07_21	3	May-Jul	14.07.2017 00:00	14.07.2017 00:00	14.07.2017	2017	7	2017_07	14	0	0	60	3	Waning	0.695645043	0.002	0.327	-0.001117942	1.701923467	5.372879395	25.44623333	25.606875	0.160641667	1000	400	1200	3.5	rubble
61	1	07_21	3	May-Jul	14.07.2017 01:00	14.07.2017 01:00	14.07.2017	2017	7	2017_07	14	1	0	60	1	Waning	0.697056009	0.013	0.278	-0.001624208	1.701923467	5.372879395	25.44623333	25.606875	0.160641667	1000	400	1200	3.5	rubble
62	1	07_21	3	May-Jul	14.07.2017 02:00	14.07.2017 02:00	14.07.2017	2017	7	2017_07	14	2	0	60	4	Waning	0.698466976	0.023	0.167	-0.001761757	1.701923467	5.372879395	25.44623333	25.606875	0.160641667	1000	400	1200	3.5	rubble
63	1	07_21	3	May-Jul	14.07.2017 03:00	14.07.2017 03:00	14.07.2017	2017	7	2017_07	14	3	0	60	0	Waning	0.699877942	0.028	0.01	-0.001524399	1.701923467	5.372879395	25.44623333	25.606875	0.160641667	1000	400	1200	3.5	rubble
64	1	07_21	3	May-Jul	14.07.2017 04:00	14.07.2017 04:00	14.07.2017	2017	7	2017_07	14	4	0	60	1	Waning	0.701288908	0.029	-0.165	-0.000900339	1.701923467	5.372879395	25.44623333	25.606875	0.160641667	1000	400	1200	3.5	rubble
65	1	07_21	3	May-Jul	14.07.2017 05:00	14.07.2017 05:00	14.07.2017	2017	7	2017_07	14	5	19	54	2	Waning	0.702699875	0.016	-0.418	0.000771782	1.701923467	5.372879395	25.44623333	25.606875	0.160641667	1000	400	1200	3.5	rubble
66	1	07_21	3	May-Jul	14.07.2017 06:00	14.07.2017 06:00	14.07.2017	2017	7	2017_07	14	6	19	60	4	Waning	0.704110841	0.003	-0.467	0.001594722	1.701923467	5.372879395	25.44623333	25.606875	0.160641667	1000	400	1200	3.5	rubble
67	1	07_21	3	May-Jul	14.07.2017 07:00	14.07.2017 07:00	14.07.2017	2017	7	2017_07	14	7	0	60	6	Waning	0.705521807	0.001	-0.468	0.001700133	1.701923467	5.372879395	25.44623333	25.606875	0.160641667	1000	400	1200	3.5	rubble
68	1	07_21	3	May-Jul	14.07.2017 08:00	14.07.2017 08:00	14.07.2017	2017	7	2017_07	14	8	0	51	5	Waning	0.706932774	-0.012	-0.427	0.002083296	1.701923467	5.372879395	25.44623333	25.606875	0.160641667	1000	400	1200	3.5	rubble
69	1	07_21	3	May-Jul	14.07.2017 09:00	14.07.2017 09:00	14.07.2017	2017	7	2017_07	14	9	0	60	4	Waning	0.70834374	-0.021	-0.321	0.001999853	1.701923467	5.372879395	25.44623333	25.606875	0.160641667	1000	400	1200	3.5	rubble
70	1	07_21	3	May-Jul	14.07.2017 10:00	14.07.2017 10:00	14.07.2017	2017	7	2017_07	14	10	0	60	5	Waning	0.709754706	-0.026	-0.175	0.001464839	1.701923467	5.372879395	25.44623333	25.606875	0.160641667	1000	400	1200	3.5	rubble
71	1	07_21	3	May-Jul	14.07.2017 11:00	14.07.2017 11:00	14.07.2017	2017	7	2017_07	14	11	0	60	2	Waning	0.711165673	-0.025	-0.023	0.000636886	1.701923467	5.372879395	25.44623333	25.606875	0.160641667	1000	400	1200	3.5	rubble
72	1	07_21	3	May-Jul	14.07.2017 12:00	14.07.2017 12:00	14.07.2017	2017	7	2017_07	14	12	0	52	5	Waning	0.712576639	-0.018	0.101	-0.00030547	1.701923467	5.372879395	25.44623333	25.606875	0.160641667	1000	400	1200	3.5	rubble
73	1	07_21	3	May-Jul	14.07.2017 13:00	14.07.2017 13:00	14.07.2017	2017	7	2017_07	14	13	0	60	1	Waning	0.713987605	-0.009	0.177	-0.001060593	1.701923467	5.372879395	25.44623333	25.606875	0.160641667	1000	400	1200	3.5	rubble
74	1	07_21	3	May-Jul	14.07.2017 14:00	14.07.2017 14:00	14.07.2017	2017	7	2017_07	14	14	0	60	4	Waning	0.715398572	0.001	0.195	-0.001491228	1.701923467	5.372879395	25.44623333	25.606875	0.160641667	1000	400	1200	3.5	rubble
75	1	07_21	3	May-Jul	14.07.2017 15:00	14.07.2017 15:00	14.07.2017	2017	7	2017_07	14	15	0	55	5	Waning	0.716809538	0.008	0.164	-0.001492555	1.701923467	5.372879395	25.44623333	25.606875	0.160641667	1000	400	1200	3.5	rubble
76	1	07_21	3	May-Jul	14.07.2017 16:00	14.07.2017 16:00	14.07.2017	2017	7	2017_07	14	16	0	60	1	Waning	0.718220504	0.011	0.103	-0.001104084	1.701923467	5.372879395	25.44623333	25.606875	0.160641667	1000	400	1200	3.5	rubble
77	1	07_21	3	May-Jul	14.07.2017 17:00	14.07.2017 17:00	14.07.2017	2017	7	2017_07	14	17	0	60	0	Waning	0.719631471	0.011	0.036	-0.000491081	1.701923467	5.372879395	25.44623333	25.606875	0.160641667	1000	400	1200	3.5	rubble
78	1	07_21	3	May-Jul	14.07.2017 18:00	14.07.2017 18:00	14.07.2017	2017	7	2017_07	14	18	0	52	0	Waning	0.721042437	0.006	-0.013	0.000173227	1.750336796	1.701923467	26.19846667	26.210625	0.012158333	1000	400	1200	3.5	rubble
79	1	09_20	1	Aug - Mar	13.09.2017 11:00	13.09.2017 11:00	13.09.2017	2017	9	2017_09	13	11	20	34	1	Waning	0.776820384	-0.009	0.307	3.83E-05	0.910698831	15.8467595	29.8985	29.861875	-0.036625	1000	400	1200	3.5	rubble
80	1	09_20	1	Aug - Mar	13.09.2017 12:00	13.09.2017 12:00	13.09.2017	2017	9	2017_09	13	12	0	60	0	Waning	0.778231351	-0.008	0.341	-5.76E-05	0.910698831	15.8467595	29.8985	29.861875	-0.036625	1000	400	1200	3.5	rubble
81	1	09_20	1	Aug - Mar	13.09.2017 13:00	13.09.2017 13:00	13.09.2017	2017	9	2017_09	13	13	0	60	0	Waning	0.779642317	-0.006	0.38	-0.000247383	0.910698831	15.8467595	29.8985	29.861875	-0.036625	1000	400	1200	3.5	rubble
82	1	09_20	1	Aug - Mar	13.09.2017 14:00	13.09.2017 14:00	13.09.2017	2017	9	2017_09	13	14	0	52	0	Waning	0.781053283	-0.001	0.399	-0.000454371	0.910698831	15.8467595	29.8985	29.861875	-0.036625	1000	400	1200	3.5	rubble
83	1	09_20	1	Aug - Mar	13.09.2017 15:00	13.09.2017 15:00	13.09.2017	2017	9	2017_09	13	15	0	60	0	Waning	0.78246425	0.002	0.395	-0.000606811	0.910698831	15.8467595	29.8985	29.861875	-0.036625	1000	400	1200	3.5	rubble
84	1	09_20	1	Aug - Mar	13.09.2017 16:00	13.09.2017 16:00	13.09.2017	2017	9	2017_09	13	16	0	60	0	Waning	0.783875216	0.007	0.364	-0.000692909	0.910698831	15.8467595	29.8985	29.861875	-0.036625	1000	400	1200	3.5	rubble
85	1	09_20	1	Aug - Mar	13.09.2017 17:00	13.09.2017 17:00	13.09.2017	2017	9	2017_09	13	17	0	60	1	Waning	0.785286182	0.011	0.308	-0.000717529	0.910698831	15.8467595	29.8985	29.861875	-0.036625	1000	400	1200	3.5	rubble
86	1	09_20	1	Aug - Mar	13.09.2017 18:00	13.09.2017 18:00	13.09.2017	2017	9	2017_09	13	18	0	59	0	Waning	0.786697149	0.015	0.229	-0.000665635	0.943091474	10.3596631	29.6265	29.49225	-0.13425	1000	400	1200	3.5	rubble
87	1	09_20	1	Aug - Mar	13.09.2017 19:00	13.09.2017 19:00	13.09.2017	2017	9	2017_09	13	19	0	60	0	Waning	0.788108115	0.018	0.131	-0.000585876	0.943091474	10.3596631	29.6265	29.49225	-0.13425	1000	400	1200	3.5	rubble
88	1	09_20	1	Aug - Mar	13.09.2017 20:00	13.09.2017 20:00	13.09.2017	2017	9	2017_09	13	20	0	60	0	Waning	0.789519081	0.019	0.021	-0.000436238	0.943091474	10.3596631	29.6265	29.49225	-0.13425	1000	400	1200	3.5	rubble
89	1	09_20	1	Aug - Mar	13.09.2017 21:00	13.09.2017 21:00	13.09.2017	2017	9	2017_09	13	21	0	60	1	Waning	0.790930048	0.019	-0.094	-0.000233967	0.943091474	10.3596631	29.6265	29.49225	-0.13425	1000	400	1200	3.5	rubble
90	1	09_20	1	Aug - Mar	13.09.2017 22:00	13.09.2017 22:00	13.09.2017	2017	9	2017_09	13	22	0	60	0	Waning	0.792341014	0.016	-0.201	3.77E-05	0.943091474	10.3596631	29.6265	29.49225	-0.13425	1000	400	1200	3.5	rubble
91	1	09_20	1	Aug - Mar	13.09.2017 23:00	13.09.2017 23:00	13.09.2017	2017	9	2017_09	13	23	0	60	0	Waning	0.79375198	0.013	-0.289	0.000378741	0.943091474	10.3596631	29.6265	29.49225	-0.13425	1000	400	1200	3.5	rubble
92	1	09_20	1	Aug - Mar	14.09.2017 00:00	14.09.2017 00:00	14.09.2017	2017	9	2017_09	14	0	0	60	0	Waning	0.795162947	0.006	-0.343	0.00073581	0.943091474	10.3596631	29.6265	29.49225	-0.13425	1000	400	1200	3.5	rubble
93	1	09_20	1	Aug - Mar	14.09.2017 01:00	14.09.2017 01:00	14.09.2017	2017	9	2017_09	14	1	0	53	1	Waning	0.796573913	-0.001	-0.355	0.001054696	0.943091474	10.3596631	29.6265	29.49225	-0.13425	1000	400	1200	3.5	rubble
94	1	09_20	1	Aug - Mar	14.09.2017 02:00	14.09.2017 02:00	14.09.2017	2017	9	2017_09	14	2	0	60	0	Waning	0.797984879	-0.008	-0.321	0.001235884	0.943091474	10.3596631	29.6265	29.49225	-0.13425	1000	400	1200	3.5	rubble
95	1	09_20	1	Aug - Mar	14.09.2017 03:00	14.09.2017 03:00	14.09.2017	2017	9	2017_09	14	3	0	60	0	Waning	0.799395846	-0.015	-0.246	0.00120286	0.943091474	10.3596631	29.6265	29.49225	-0.13425	1000	400	1200	3.5	rubble
96	1	09_20	1	Aug - Mar	14.09.2017 04:00	14.09.2017 04:00	14.09.2017	2017	9	2017_09	14	4	0	60	0	Waning	0.800806812	-0.018	-0.144	0.000956214	0.943091474	10.3596631	29.6265	29.49225	-0.13425	1000	400	1200	3.5	rubble
97	1	09_20	1	Aug - Mar	14.09.2017 05:00	14.09.2017 05:00	14.09.2017	2017	9	2017_09	14	5	0	60	0	Waning	0.802217778	-0.019	-0.032	0.000519534	0.943091474	10.3596631	29.6265	29.49225	-0.13425	1000	400	1200	3.5	rubble
98	1	09_20	1	Aug - Mar	14.09.2017 06:00	14.09.2017 06:00	14.09.2017	2017	9	2017_09	14	6	20	60	0	Waning	0.803628745	-0.015	0.101	-0.000148902	0.943091474	10.3596631	29.6265	29.49225	-0.13425	1000	400	1200	3.5	rubble
99	1	09_20	1	Aug - Mar	14.09.2017 07:00	14.09.2017 07:00	14.09.2017	2017	9	2017_09	14	7	20	57	3	Waning	0.805039711	-0.009	0.171	-0.000560372	0.943091474	10.3596631	29.6265	29.49225	-0.13425	1000	400	1200	3.5	rubble
100	1	09_20	1	Aug - Mar	14.09.2017 08:00	14.09.2017 08:00	14.09.2017	2017	9	2017_09	14	8	0	60	0	Waning	0.806450677	-0.007	0.202	-0.000733451	0.943091474	10.3596631	29.6265	29.49225	-0.13425	1000	400	1200	3.5	rubble
101	1	09_20	1	Aug - Mar	14.09.2017 09:00	14.09.2017 09:00	14.09.2017	2017	9	2017_09	14	9	0	60	0	Waning	0.807861644	-0.003	0.226	-0.000787262	0.943091474	10.3596631	29.6265	29.49225	-0.13425	1000	400	1200	3.5	rubble
102	1	09_20	1	Aug - Mar	14.09.2017 10:00	14.09.2017 10:00	14.09.2017	2017	9	2017_09	14	10	0	60	0	Waning	0.80927261	0	0.231	-0.000637771	0.943091474	10.3596631	29.6265	29.49225	-0.13425	1000	400	1200	3.5	rubble
103	1	09_20	1	Aug - Mar	14.09.2017 11:00	14.09.2017 11:00	14.09.2017	2017	9	2017_09	14	11	0	54	0	Waning	0.810683576	0	0.231	-0.000331564	0.943091474	10.3596631	29.6265	29.49225	-0.13425	1000	400	1200	3.5	rubble
104	1	09_20	1	Aug - Mar	14.09.2017 12:00	14.09.2017 12:00	14.09.2017	2017	9	2017_09	14	12	0	60	1	Waning	0.812094543	-0.002	0.238	2.59E-05	0.943091474	10.3596631	29.6265	29.49225	-0.13425	1000	400	1200	3.5	rubble
105	1	09_20	1	Aug - Mar	14.09.2017 13:00	14.09.2017 13:00	14.09.2017	2017	9	2017_09	14	13	0	60	1	Waning	0.813505509	-0.004	0.258	0.000286746	0.943091474	10.3596631	29.6265	29.49225	-0.13425	1000	400	1200	3.5	rubble
106	1	09_20	1	Aug - Mar	14.09.2017 14:00	14.09.2017 14:00	14.09.2017	2017	9	2017_09	14	14	0	51	0	Waning	0.814916475	-0.007	0.293	0.000394073	0.943091474	10.3596631	29.6265	29.49225	-0.13425	1000	400	1200	3.5	rubble
107	1	09_20	1	Aug - Mar	14.09.2017 15:00	14.09.2017 15:00	14.09.2017	2017	9	2017_09	14	15	0	60	0	Waning	0.816327442	-0.007	0.337	0.000340262	0.943091474	10.3596631	29.6265	29.49225	-0.13425	1000	400	1200	3.5	rubble
108	1	09_20	1	Aug - Mar	14.09.2017 16:00	14.09.2017 16:00	14.09.2017	2017	9	2017_09	14	16	0	60	0	Waning	0.817738408	-0.006	0.378	8.48E-05	0.943091474	10.3596631	29.6265	29.49225	-0.13425	1000	400	1200	3.5	rubble
109	1	09_20	1	Aug - Mar	14.09.2017 17:00	14.09.2017 17:00	14.09.2017	2017	9	2017_09	14	17	0	59	0	Waning	0.819149374	-0.002	0.401	-0.000297214	0.943091474	10.3596631	29.6265	29.49225	-0.13425	1000	400	1200	3.5	rubble
110	1	09_20	1	Aug - Mar	14.09.2017 18:00	14.09.2017 18:00	14.09.2017	2017	9	2017_09	14	18	0	60	0	Waning	0.820560341	0.004	0.392	-0.000703818	0.88720854	11.24696064	29.5892	29.39025	-0.19895	1000	400	1200	3.5	rubble
111	1	09_20	1	Aug - Mar	14.09.2017 19:00	14.09.2017 19:00	14.09.2017	2017	9	2017_09	14	19	0	60	0	Waning	0.821971307	0.012	0.338	-0.001073714	0.88720854	11.24696064	29.5892	29.39025	-0.19895	1000	400	1200	3.5	rubble
112	1	09_20	1	Aug - Mar	14.09.2017 20:00	14.09.2017 20:00	14.09.2017	2017	9	2017_09	14	20	0	60	0	Waning	0.823382273	0.02	0.236	-0.001292201	0.88720854	11.24696064	29.5892	29.39025	-0.19895	1000	400	1200	3.5	rubble
113	1	09_20	1	Aug - Mar	14.09.2017 21:00	14.09.2017 21:00	14.09.2017	2017	9	2017_09	14	21	0	56	0	Waning	0.82479324	0.026	0.091	-0.001272151	0.88720854	11.24696064	29.5892	29.39025	-0.19895	1000	400	1200	3.5	rubble
114	1	09_20	1	Aug - Mar	14.09.2017 22:00	14.09.2017 22:00	14.09.2017	2017	9	2017_09	14	22	0	60	0	Waning	0.826204206	0.029	-0.079	-0.000948106	0.88720854	11.24696064	29.5892	29.39025	-0.19895	1000	400	1200	3.5	rubble
115	1	09_20	1	Aug - Mar	14.09.2017 23:00	14.09.2017 23:00	14.09.2017	2017	9	2017_09	14	23	0	60	1	Waning	0.827615172	0.028	-0.25	-0.000368126	0.88720854	11.24696064	29.5892	29.39025	-0.19895	1000	400	1200	3.5	rubble
116	1	09_20	1	Aug - Mar	15.09.2017 00:00	15.09.2017 00:00	15.09.2017	2017	9	2017_09	15	0	0	53	1	Waning	0.829026139	0.021	-0.391	0.000399823	0.88720854	11.24696064	29.5892	29.39025	-0.19895	1000	400	1200	3.5	rubble
117	1	09_20	1	Aug - Mar	15.09.2017 01:00	15.09.2017 01:00	15.09.2017	2017	9	2017_09	15	1	0	60	0	Waning	0.830437105	0.009	-0.475	0.001203892	0.88720854	11.24696064	29.5892	29.39025	-0.19895	1000	400	1200	3.5	rubble
118	1	09_20	1	Aug - Mar	15.09.2017 02:00	15.09.2017 02:00	15.09.2017	2017	9	2017_09	15	2	0	60	1	Waning	0.831848071	-0.004	-0.485	0.001825741	0.88720854	11.24696064	29.5892	29.39025	-0.19895	1000	400	1200	3.5	rubble
119	1	09_20	1	Aug - Mar	15.09.2017 03:00	15.09.2017 03:00	15.09.2017	2017	9	2017_09	15	3	0	60	1	Waning	0.833259038	-0.016	-0.418	0.002118532	0.88720854	11.24696064	29.5892	29.39025	-0.19895	1000	400	1200	3.5	rubble
120	1	09_20	1	Aug - Mar	15.09.2017 04:00	15.09.2017 04:00	15.09.2017	2017	9	2017_09	15	4	0	60	0	Waning	0.834670004	-0.025	-0.287	0.001978918	0.88720854	11.24696064	29.5892	29.39025	-0.19895	1000	400	1200	3.5	rubble
121	1	09_20	1	Aug - Mar	15.09.2017 05:00	15.09.2017 05:00	15.09.2017	2017	9	2017_09	15	5	0	60	0	Waning	0.83608097	-0.029	-0.12	0.001394073	0.88720854	11.24696064	29.5892	29.39025	-0.19895	1000	400	1200	3.5	rubble
122	1	09_20	1	Aug - Mar	15.09.2017 06:00	15.09.2017 06:00	15.09.2017	2017	9	2017_09	15	6	20	60	0	Waning	0.837491937	-0.025	0.1	0.000220699	0.88720854	11.24696064	29.5892	29.39025	-0.19895	1000	400	1200	3.5	rubble
123	1	09_20	1	Aug - Mar	15.09.2017 07:00	15.09.2017 07:00	15.09.2017	2017	9	2017_09	15	7	20	57	1	Waning	0.838902903	-0.016	0.221	-0.000712959	0.88720854	11.24696064	29.5892	29.39025	-0.19895	1000	400	1200	3.5	rubble
124	1	09_20	1	Aug - Mar	15.09.2017 08:00	15.09.2017 08:00	15.09.2017	2017	9	2017_09	15	8	0	60	0	Waning	0.840313869	-0.01	0.271	-0.001195341	0.88720854	11.24696064	29.5892	29.39025	-0.19895	1000	400	1200	3.5	rubble
125	1	09_20	1	Aug - Mar	15.09.2017 09:00	15.09.2017 09:00	15.09.2017	2017	9	2017_09	15	9	0	60	0	Waning	0.841724836	0	0.294	-0.001602831	0.88720854	11.24696064	29.5892	29.39025	-0.19895	1000	400	1200	3.5	rubble
126	1	09_20	1	Aug - Mar	15.09.2017 10:00	15.09.2017 10:00	15.09.2017	2017	9	2017_09	15	10	0	54	0	Waning	0.843135802	0.007	0.266	-0.001566858	0.88720854	11.24696064	29.5892	29.39025	-0.19895	1000	400	1200	3.5	rubble
127	1	09_20	1	Aug - Mar	15.09.2017 11:00	15.09.2017 11:00	15.09.2017	2017	9	2017_09	15	11	0	25	0	Waning	0.844546768	0.01	0.211	-0.001089046	0.88720854	11.24696064	29.5892	29.39025	-0.19895	1000	400	1200	3.5	rubble
128	1	09_19	1	Aug - Mar	25.09.2017 09:00	25.09.2017 09:00	25.09.2017	2017	9	2017_09	25	9	19	1	0	Waxing	0.180356755	-0.018	0.347	9.45E-05	0.811456922	8.974953285	28.55823333	28.502875	-0.055358333	1000	400	1200	3.5	rubble
129	1	09_19	1	Aug - Mar	25.09.2017 10:00	25.09.2017 10:00	25.09.2017	2017	9	2017_09	25	10	0	60	0	Waxing	0.181767722	-0.016	0.363	-2.45E-05	0.811456922	8.974953285	28.55823333	28.502875	-0.055358333	1000	400	1200	3.5	rubble
130	1	09_19	1	Aug - Mar	25.09.2017 11:00	25.09.2017 11:00	25.09.2017	2017	9	2017_09	25	11	0	60	0	Waxing	0.183178688	-0.008	0.432	-0.000768834	0.811456922	8.974953285	28.55823333	28.502875	-0.055358333	1000	400	1200	3.5	rubble
131	1	09_19	1	Aug - Mar	25.09.2017 12:00	25.09.2017 12:00	25.09.2017	2017	9	2017_09	25	12	0	60	0	Waxing	0.184589654	0.002	0.445	-0.001357069	0.811456922	8.974953285	28.55823333	28.502875	-0.055358333	1000	400	1200	3.5	rubble
132	1	09_19	1	Aug - Mar	25.09.2017 13:00	25.09.2017 13:00	25.09.2017	2017	9	2017_09	25	13	0	59	0	Waxing	0.186000621	0.012	0.396	-0.001663128	0.811456922	8.974953285	28.55823333	28.502875	-0.055358333	1000	400	1200	3.5	rubble
133	1	09_19	1	Aug - Mar	25.09.2017 14:00	25.09.2017 14:00	25.09.2017	2017	9	2017_09	25	14	0	60	0	Waxing	0.187411587	0.021	0.292	-0.001626566	0.811456922	8.974953285	28.55823333	28.502875	-0.055358333	1000	400	1200	3.5	rubble
134	1	09_19	1	Aug - Mar	25.09.2017 15:00	25.09.2017 15:00	25.09.2017	2017	9	2017_09	25	15	0	60	1	Waxing	0.188822553	0.025	0.154	-0.001244435	0.811456922	8.974953285	28.55823333	28.502875	-0.055358333	1000	400	1200	3.5	rubble
135	1	09_19	1	Aug - Mar	25.09.2017 16:00	25.09.2017 16:00	25.09.2017	2017	9	2017_09	25	16	0	56	0	Waxing	0.19023352	0.023	0.009	-0.000587793	0.811456922	8.974953285	28.55823333	28.502875	-0.055358333	1000	400	1200	3.5	rubble
136	1	09_19	1	Aug - Mar	25.09.2017 17:00	25.09.2017 17:00	25.09.2017	2017	9	2017_09	25	17	0	40	0	Waxing	0.191644486	0.018	-0.116	0.00018222	0.811456922	8.974953285	28.55823333	28.502875	-0.055358333	1000	400	1200	3.5	rubble
137	4	09_18	1	Aug - Mar	25.09.2017 10:00	25.09.2017 10:00	25.09.2017	2017	9	2017_09	25	10	20	37	0	Waxing	0.181767722	-0.013	0.391	-0.000280112	0.811456922	8.974953285	28.55823333	28.502875	-0.055358333	5300	360	160	5	mud
138	4	09_18	1	Aug - Mar	25.09.2017 11:00	25.09.2017 11:00	25.09.2017	2017	9	2017_09	25	11	0	60	0	Waxing	0.183178688	-0.008	0.432	-0.000768834	0.811456922	8.974953285	28.55823333	28.502875	-0.055358333	5300	360	160	5	mud
139	4	09_18	1	Aug - Mar	25.09.2017 12:00	25.09.2017 12:00	25.09.2017	2017	9	2017_09	25	12	0	60	2	Waxing	0.184589654	0.002	0.445	-0.001357069	0.811456922	8.974953285	28.55823333	28.502875	-0.055358333	5300	360	160	5	mud
140	4	09_18	1	Aug - Mar	25.09.2017 13:00	25.09.2017 13:00	25.09.2017	2017	9	2017_09	25	13	0	60	1	Waxing	0.186000621	0.012	0.396	-0.001663128	0.811456922	8.974953285	28.55823333	28.502875	-0.055358333	5300	360	160	5	mud
141	4	09_18	1	Aug - Mar	25.09.2017 14:00	25.09.2017 14:00	25.09.2017	2017	9	2017_09	25	14	0	60	1	Waxing	0.187411587	0.021	0.292	-0.001626566	0.811456922	8.974953285	28.55823333	28.502875	-0.055358333	5300	360	160	5	mud
142	4	09_18	1	Aug - Mar	25.09.2017 15:00	25.09.2017 15:00	25.09.2017	2017	9	2017_09	25	15	0	60	1	Waxing	0.188822553	0.025	0.154	-0.001244435	0.811456922	8.974953285	28.55823333	28.502875	-0.055358333	5300	360	160	5	mud
143	4	09_18	1	Aug - Mar	25.09.2017 16:00	25.09.2017 16:00	25.09.2017	2017	9	2017_09	25	16	0	60	2	Waxing	0.19023352	0.023	0.009	-0.000587793	0.811456922	8.974953285	28.55823333	28.502875	-0.055358333	5300	360	160	5	mud
144	4	09_18	1	Aug - Mar	25.09.2017 17:00	25.09.2017 17:00	25.09.2017	2017	9	2017_09	25	17	0	57	1	Waxing	0.191644486	0.018	-0.116	0.00018222	0.811456922	8.974953285	28.55823333	28.502875	-0.055358333	5300	360	160	5	mud
145	4	09_18	1	Aug - Mar	25.09.2017 18:00	25.09.2017 18:00	25.09.2017	2017	9	2017_09	25	18	0	60	6	Waxing	0.193055452	0.01	-0.197	0.000901076	1.689837027	0.811456922	27.85823333	27.81925	-0.038983333	5300	360	160	5	mud
146	4	09_18	1	Aug - Mar	25.09.2017 19:00	25.09.2017 19:00	25.09.2017	2017	9	2017_09	25	19	0	60	1	Waxing	0.194466419	0	-0.224	0.001374466	1.689837027	0.811456922	27.85823333	27.81925	-0.038983333	5300	360	160	5	mud
147	4	09_18	1	Aug - Mar	25.09.2017 20:00	25.09.2017 20:00	25.09.2017	2017	9	2017_09	25	20	0	54	0	Waxing	0.195877385	-0.007	-0.199	0.001495209	1.689837027	0.811456922	27.85823333	27.81925	-0.038983333	5300	360	160	5	mud
148	4	09_18	1	Aug - Mar	25.09.2017 21:00	25.09.2017 21:00	25.09.2017	2017	9	2017_09	25	21	0	60	0	Waxing	0.197288351	-0.012	-0.137	0.001236179	1.689837027	0.811456922	27.85823333	27.81925	-0.038983333	5300	360	160	5	mud
149	4	09_18	1	Aug - Mar	25.09.2017 22:00	25.09.2017 22:00	25.09.2017	2017	9	2017_09	25	22	0	60	0	Waxing	0.198699318	-0.012	-0.061	0.000707799	1.689837027	0.811456922	27.85823333	27.81925	-0.038983333	5300	360	160	5	mud
150	4	09_18	1	Aug - Mar	25.09.2017 23:00	25.09.2017 23:00	25.09.2017	2017	9	2017_09	25	23	0	60	1	Waxing	0.200110284	-0.01	0.006	6.04E-05	1.689837027	0.811456922	27.85823333	27.81925	-0.038983333	5300	360	160	5	mud
151	4	09_18	1	Aug - Mar	26.09.2017 00:00	26.09.2017 00:00	26.09.2017	2017	9	2017_09	26	0	0	60	0	Waxing	0.20152125	-0.004	0.044	-0.000535014	1.689837027	1.689837027	27.85823333	27.81925	-0.038983333	5300	360	160	5	mud
152	4	09_18	1	Aug - Mar	26.09.2017 01:00	26.09.2017 01:00	26.09.2017	2017	9	2017_09	26	1	0	60	1	Waxing	0.202932217	0.002	0.049	-0.000859207	1.689837027	1.689837027	27.85823333	27.81925	-0.038983333	5300	360	160	5	mud
153	4	09_18	1	Aug - Mar	26.09.2017 02:00	26.09.2017 02:00	26.09.2017	2017	9	2017_09	26	2	0	60	0	Waxing	0.204343183	0.005	0.027	-0.000855669	1.689837027	1.689837027	27.85823333	27.81925	-0.038983333	5300	360	160	5	mud
154	4	09_18	1	Aug - Mar	26.09.2017 03:00	26.09.2017 03:00	26.09.2017	2017	9	2017_09	26	3	0	58	0	Waxing	0.205754149	0.006	-0.008	-0.000558013	1.689837027	1.689837027	27.85823333	27.81925	-0.038983333	5300	360	160	5	mud
155	4	09_18	1	Aug - Mar	26.09.2017 04:00	26.09.2017 04:00	26.09.2017	2017	9	2017_09	26	4	0	60	0	Waxing	0.207165116	0.004	-0.035	-6.69E-05	1.689837027	1.689837027	27.85823333	27.81925	-0.038983333	5300	360	160	5	mud
156	4	09_18	1	Aug - Mar	26.09.2017 05:00	26.09.2017 05:00	26.09.2017	2017	9	2017_09	26	5	0	60	3	Waxing	0.208576082	-0.002	-0.036	0.000467787	1.689837027	1.689837027	27.85823333	27.81925	-0.038983333	5300	360	160	5	mud
157	4	09_18	1	Aug - Mar	26.09.2017 06:00	26.09.2017 06:00	26.09.2017	2017	9	2017_09	26	6	30	60	6	Waxing	0.209987048	-0.01	0.025	0.00092378	1.689837027	1.689837027	27.85823333	27.81925	-0.038983333	5300	360	160	5	mud
158	4	09_18	1	Aug - Mar	26.09.2017 07:00	26.09.2017 07:00	26.09.2017	2017	9	2017_09	26	7	20	60	0	Waxing	0.211398015	-0.014	0.09	0.000933363	1.689837027	1.689837027	27.85823333	27.81925	-0.038983333	5300	360	160	5	mud
159	4	09_18	1	Aug - Mar	26.09.2017 08:00	26.09.2017 08:00	26.09.2017	2017	9	2017_09	26	8	0	60	0	Waxing	0.212808981	-0.016	0.152	0.00080746	1.689837027	1.689837027	27.85823333	27.81925	-0.038983333	5300	360	160	5	mud
160	4	09_18	1	Aug - Mar	26.09.2017 09:00	26.09.2017 09:00	26.09.2017	2017	9	2017_09	26	9	0	60	0	Waxing	0.214219947	-0.016	0.249	0.000435943	1.689837027	1.689837027	27.85823333	27.81925	-0.038983333	5300	360	160	5	mud
161	4	09_18	1	Aug - Mar	26.09.2017 10:00	26.09.2017 10:00	26.09.2017	2017	9	2017_09	26	10	0	60	4	Waxing	0.215630914	-0.012	0.334	-6.86E-05	1.689837027	1.689837027	27.85823333	27.81925	-0.038983333	5300	360	160	5	mud
162	4	09_18	1	Aug - Mar	26.09.2017 11:00	26.09.2017 11:00	26.09.2017	2017	9	2017_09	26	11	0	60	0	Waxing	0.21704188	-0.007	0.391	-0.00056391	1.689837027	1.689837027	27.85823333	27.81925	-0.038983333	5300	360	160	5	mud
163	4	09_18	1	Aug - Mar	26.09.2017 12:00	26.09.2017 12:00	26.09.2017	2017	9	2017_09	26	12	0	60	0	Waxing	0.218452846	0	0.408	-0.000951202	1.689837027	1.689837027	27.85823333	27.81925	-0.038983333	5300	360	160	5	mud
164	4	09_18	1	Aug - Mar	26.09.2017 13:00	26.09.2017 13:00	26.09.2017	2017	9	2017_09	26	13	0	51	1	Waxing	0.219863813	0.007	0.382	-0.001164382	1.689837027	1.689837027	27.85823333	27.81925	-0.038983333	5300	360	160	5	mud
165	4	09_18	1	Aug - Mar	26.09.2017 14:00	26.09.2017 14:00	26.09.2017	2017	9	2017_09	26	14	0	60	0	Waxing	0.221274779	0.013	0.316	-0.001155831	1.689837027	1.689837027	27.85823333	27.81925	-0.038983333	5300	360	160	5	mud
166	4	09_18	1	Aug - Mar	26.09.2017 15:00	26.09.2017 15:00	26.09.2017	2017	9	2017_09	26	15	0	60	1	Waxing	0.222685745	0.017	0.22	-0.000966829	1.689837027	1.689837027	27.85823333	27.81925	-0.038983333	5300	360	160	5	mud
167	4	09_18	1	Aug - Mar	26.09.2017 16:00	26.09.2017 16:00	26.09.2017	2017	9	2017_09	26	16	0	57	1	Waxing	0.224096712	0.018	0.111	-0.000595607	1.689837027	1.689837027	27.85823333	27.81925	-0.038983333	5300	360	160	5	mud
168	4	09_18	1	Aug - Mar	26.09.2017 17:00	26.09.2017 17:00	26.09.2017	2017	9	2017_09	26	17	0	60	0	Waxing	0.225507678	0.017	0.006	-0.000122365	1.689837027	1.689837027	27.85823333	27.81925	-0.038983333	5300	360	160	5	mud
169	4	09_18	1	Aug - Mar	26.09.2017 18:00	26.09.2017 18:00	26.09.2017	2017	9	2017_09	26	18	0	60	1	Waxing	0.226918644	0.013	-0.08	0.000318001	2.117059991	1.689837027	27.87653333	27.87675	0.000216667	5300	360	160	5	mud
170	4	09_18	1	Aug - Mar	26.09.2017 19:00	26.09.2017 19:00	26.09.2017	2017	9	2017_09	26	19	0	60	1	Waxing	0.228329611	0.007	-0.135	0.000694383	2.117059991	1.689837027	27.87653333	27.87675	0.000216667	5300	360	160	5	mud
171	4	09_18	1	Aug - Mar	26.09.2017 20:00	26.09.2017 20:00	26.09.2017	2017	9	2017_09	26	20	0	54	2	Waxing	0.229740577	0.001	-0.157	0.000889429	2.117059991	1.689837027	27.87653333	27.87675	0.000216667	5300	360	160	5	mud
172	4	09_18	1	Aug - Mar	26.09.2017 21:00	26.09.2017 21:00	26.09.2017	2017	9	2017_09	26	21	0	60	0	Waxing	0.231151543	-0.003	-0.151	0.000858175	2.117059991	1.689837027	27.87653333	27.87675	0.000216667	5300	360	160	5	mud
173	4	09_18	1	Aug - Mar	26.09.2017 22:00	26.09.2017 22:00	26.09.2017	2017	9	2017_09	26	22	0	60	0	Waxing	0.23256251	-0.005	-0.126	0.000661212	2.117059991	1.689837027	27.87653333	27.87675	0.000216667	5300	360	160	5	mud
174	4	09_18	1	Aug - Mar	26.09.2017 23:00	26.09.2017 23:00	26.09.2017	2017	9	2017_09	26	23	0	60	3	Waxing	0.233973476	-0.005	-0.096	0.000334365	2.117059991	1.689837027	27.87653333	27.87675	0.000216667	5300	360	160	5	mud
175	4	09_18	1	Aug - Mar	27.09.2017 00:00	27.09.2017 00:00	27.09.2017	2017	9	2017_09	27	0	0	60	0	Waxing	0.235384442	-0.004	-0.071	-4.28E-06	2.117059991	2.117059991	27.87653333	27.87675	0.000216667	5300	360	160	5	mud
176	4	09_18	1	Aug - Mar	27.09.2017 01:00	27.09.2017 01:00	27.09.2017	2017	9	2017_09	27	1	0	60	4	Waxing	0.236795409	-0.002	-0.057	-0.000231608	2.117059991	2.117059991	27.87653333	27.87675	0.000216667	5300	360	160	5	mud
177	4	09_18	1	Aug - Mar	27.09.2017 02:00	27.09.2017 02:00	27.09.2017	2017	9	2017_09	27	2	0	58	4	Waxing	0.238206375	0	-0.053	-0.000288515	2.117059991	2.117059991	27.87653333	27.87675	0.000216667	5300	360	160	5	mud
178	4	09_18	1	Aug - Mar	27.09.2017 03:00	27.09.2017 03:00	27.09.2017	2017	9	2017_09	27	3	0	60	0	Waxing	0.239617341	-0.001	-0.05	-0.000157305	2.117059991	2.117059991	27.87653333	27.87675	0.000216667	5300	360	160	5	mud
179	4	09_18	1	Aug - Mar	27.09.2017 04:00	27.09.2017 04:00	27.09.2017	2017	9	2017_09	27	4	0	60	0	Waxing	0.241028308	-0.003	-0.039	9.10E-05	2.117059991	2.117059991	27.87653333	27.87675	0.000216667	5300	360	160	5	mud
180	4	09_18	1	Aug - Mar	27.09.2017 05:00	27.09.2017 05:00	27.09.2017	2017	9	2017_09	27	5	0	60	0	Waxing	0.242439274	-0.006	-0.011	0.000353973	2.117059991	2.117059991	27.87653333	27.87675	0.000216667	5300	360	160	5	mud
181	4	09_18	1	Aug - Mar	27.09.2017 06:00	27.09.2017 06:00	27.09.2017	2017	9	2017_09	27	6	30	55	0	Waxing	0.24385024	-0.01	0.067	0.000546956	2.117059991	2.117059991	27.87653333	27.87675	0.000216667	5300	360	160	5	mud
182	4	09_18	1	Aug - Mar	27.09.2017 07:00	27.09.2017 07:00	27.09.2017	2017	9	2017_09	27	7	20	60	0	Waxing	0.245261207	-0.012	0.126	0.000493734	2.117059991	2.117059991	27.87653333	27.87675	0.000216667	5300	360	160	5	mud
183	4	09_18	1	Aug - Mar	27.09.2017 08:00	27.09.2017 08:00	27.09.2017	2017	9	2017_09	27	8	0	60	0	Waxing	0.246672173	-0.013	0.176	0.000365473	2.117059991	2.117059991	27.87653333	27.87675	0.000216667	5300	360	160	5	mud
184	4	09_18	1	Aug - Mar	27.09.2017 09:00	27.09.2017 09:00	27.09.2017	2017	9	2017_09	27	9	0	52	0	Waxing	0.248083139	-0.012	0.248	9.67E-05	2.117059991	2.117059991	27.87653333	27.87675	0.000216667	5300	360	160	5	mud
185	4	09_18	1	Aug - Mar	27.09.2017 10:00	27.09.2017 10:00	27.09.2017	2017	9	2017_09	27	10	0	60	0	Waxing	0.249494106	-0.009	0.306	-0.0002235	2.117059991	2.117059991	27.87653333	27.87675	0.000216667	5300	360	160	5	mud
186	4	09_18	1	Aug - Mar	27.09.2017 11:00	27.09.2017 11:00	27.09.2017	2017	9	2017_09	27	11	0	60	0	Waxing	0.250905072	-0.005	0.343	-0.000483267	2.117059991	2.117059991	27.87653333	27.87675	0.000216667	5300	360	160	5	mud
187	4	09_18	1	Aug - Mar	27.09.2017 12:00	27.09.2017 12:00	27.09.2017	2017	9	2017_09	27	12	0	50	0	Waxing	0.252316038	0	0.354	-0.000653103	2.117059991	2.117059991	27.87653333	27.87675	0.000216667	5300	360	160	5	mud
188	1	10_17	1	Aug - Mar	10.10.2017 10:00	10.10.2017 10:00	10.10.2017	2017	10	2017_10	10	10	25	33	0	Waning	0.65585241	-0.015	0.613	-0.000760725	0.752498744	12.81598935	29.49576667	29.61	0.114233333	1000	400	1200	3.5	rubble
189	1	10_17	1	Aug - Mar	10.10.2017 11:00	10.10.2017 11:00	10.10.2017	2017	10	2017_10	10	11	2	60	0	Waning	0.657263376	-0.005	0.65	-0.001510541	0.752498744	12.81598935	29.49576667	29.61	0.114233333	1000	400	1200	3.5	rubble
190	1	10_17	1	Aug - Mar	10.10.2017 12:00	10.10.2017 12:00	10.10.2017	2017	10	2017_10	10	12	0	60	0	Waning	0.658674342	0.011	0.626	-0.002343064	0.752498744	12.81598935	29.49576667	29.61	0.114233333	1000	400	1200	3.5	rubble
191	1	10_17	1	Aug - Mar	10.10.2017 13:00	10.10.2017 13:00	10.10.2017	2017	10	2017_10	10	13	7	60	0	Waning	0.660085309	0.025	0.51	-0.002604895	0.752498744	12.81598935	29.49576667	29.61	0.114233333	1000	400	1200	3.5	rubble
192	1	10_17	1	Aug - Mar	10.10.2017 14:00	10.10.2017 14:00	10.10.2017	2017	10	2017_10	10	14	2	60	0	Waning	0.661496275	0.035	0.323	-0.002281144	0.752498744	12.81598935	29.49576667	29.61	0.114233333	1000	400	1200	3.5	rubble
193	1	10_17	1	Aug - Mar	10.10.2017 15:00	10.10.2017 15:00	10.10.2017	2017	10	2017_10	10	15	25	60	0	Waning	0.662907241	0.037	0.103	-0.001452307	0.752498744	12.81598935	29.49576667	29.61	0.114233333	1000	400	1200	3.5	rubble
194	1	10_17	1	Aug - Mar	10.10.2017 16:00	10.10.2017 16:00	10.10.2017	2017	10	2017_10	10	16	7	53	0	Waning	0.664318208	0.033	-0.107	-0.000322424	0.752498744	12.81598935	29.49576667	29.61	0.114233333	1000	400	1200	3.5	rubble
195	1	10_17	1	Aug - Mar	10.10.2017 17:00	10.10.2017 17:00	10.10.2017	2017	10	2017_10	10	17	2	60	0	Waning	0.665729174	0.022	-0.269	0.000802152	0.752498744	12.81598935	29.49576667	29.61	0.114233333	1000	400	1200	3.5	rubble
196	1	10_17	1	Aug - Mar	10.10.2017 18:00	10.10.2017 18:00	10.10.2017	2017	10	2017_10	10	18	15	60	0	Waning	0.66714014	0.01	-0.36	0.001673596	0.830220845	8.520346458	29.48296667	29.3855	-0.097466667	1000	400	1200	3.5	rubble
197	1	10_17	1	Aug - Mar	10.10.2017 19:00	10.10.2017 19:00	10.10.2017	2017	10	2017_10	10	19	7	60	0	Waning	0.668551107	-0.004	-0.371	0.002114993	0.830220845	8.520346458	29.48296667	29.3855	-0.097466667	1000	400	1200	3.5	rubble
198	1	10_17	1	Aug - Mar	10.10.2017 20:00	10.10.2017 20:00	10.10.2017	2017	10	2017_10	10	20	2	60	0	Waning	0.669962073	-0.014	-0.313	0.002078137	0.830220845	8.520346458	29.48296667	29.3855	-0.097466667	1000	400	1200	3.5	rubble
199	1	10_17	1	Aug - Mar	10.10.2017 21:00	10.10.2017 21:00	10.10.2017	2017	10	2017_10	10	21	15	60	0	Waning	0.671373039	-0.019	-0.208	0.001635854	0.830220845	8.520346458	29.48296667	29.3855	-0.097466667	1000	400	1200	3.5	rubble
200	1	10_17	1	Aug - Mar	10.10.2017 22:00	10.10.2017 22:00	10.10.2017	2017	10	2017_10	10	22	7	60	0	Waning	0.672784006	-0.02	-0.087	0.000871591	0.830220845	8.520346458	29.48296667	29.3855	-0.097466667	1000	400	1200	3.5	rubble
201	1	10_17	1	Aug - Mar	10.10.2017 23:00	10.10.2017 23:00	10.10.2017	2017	10	2017_10	10	23	2	57	0	Waning	0.674194972	-0.016	0.021	3.13E-05	0.830220845	8.520346458	29.48296667	29.3855	-0.097466667	1000	400	1200	3.5	rubble
202	1	10_17	1	Aug - Mar	10.10.2017 00:00	10.10.2017 00:00	10.10.2017	2017	10	2017_10	10	0	18	60	1	Waning	0.675605938	-0.008	0.092	-0.000697479	0.830220845	8.520346458	29.48296667	29.3855	-0.097466667	1000	400	1200	3.5	rubble
203	1	10_17	1	Aug - Mar	10.10.2017 01:00	10.10.2017 01:00	10.10.2017	2017	10	2017_10	10	1	7	60	1	Waning	0.677016905	-0.001	0.118	-0.001157158	0.830220845	8.520346458	29.48296667	29.3855	-0.097466667	1000	400	1200	3.5	rubble
204	1	10_17	1	Aug - Mar	10.10.2017 02:00	10.10.2017 02:00	10.10.2017	2017	10	2017_10	10	2	2	60	0	Waning	0.678427871	0.005	0.101	-0.00123898	0.830220845	8.520346458	29.48296667	29.3855	-0.097466667	1000	400	1200	3.5	rubble
205	1	10_17	1	Aug - Mar	10.10.2017 03:00	10.10.2017 03:00	10.10.2017	2017	10	2017_10	10	3	25	60	0	Waning	0.679838837	0.008	0.059	-0.000949138	0.830220845	8.520346458	29.48296667	29.3855	-0.097466667	1000	400	1200	3.5	rubble
206	1	10_17	1	Aug - Mar	10.10.2017 04:00	10.10.2017 04:00	10.10.2017	2017	10	2017_10	10	4	7	60	0	Waning	0.681249804	0.005	0.018	-0.000348666	0.830220845	8.520346458	29.48296667	29.3855	-0.097466667	1000	400	1200	3.5	rubble
207	1	10_17	1	Aug - Mar	10.10.2017 05:00	10.10.2017 05:00	10.10.2017	2017	10	2017_10	10	5	2	60	0	Waning	0.68266077	0	0.002	0.000363114	0.830220845	8.520346458	29.48296667	29.3855	-0.097466667	1000	400	1200	3.5	rubble
208	1	10_17	1	Aug - Mar	10.10.2017 06:00	10.10.2017 06:00	10.10.2017	2017	10	2017_10	10	6	2	51	0	Waning	0.684071736	-0.013	0.065	0.001216129	0.830220845	8.520346458	29.48296667	29.3855	-0.097466667	1000	400	1200	3.5	rubble
209	1	10_17	1	Aug - Mar	10.10.2017 07:00	10.10.2017 07:00	10.10.2017	2017	10	2017_10	10	7	25	60	0	Waning	0.685482703	-0.02	0.168	0.001382132	0.830220845	8.520346458	29.48296667	29.3855	-0.097466667	1000	400	1200	3.5	rubble
210	1	10_17	1	Aug - Mar	10.10.2017 08:00	10.10.2017 08:00	10.10.2017	2017	10	2017_10	10	8	2	60	1	Waning	0.686893669	-0.022	0.232	0.001291464	0.830220845	8.520346458	29.48296667	29.3855	-0.097466667	1000	400	1200	3.5	rubble
211	1	10_17	1	Aug - Mar	10.10.2017 09:00	10.10.2017 09:00	10.10.2017	2017	10	2017_10	10	9	15	60	0	Waning	0.688304635	-0.024	0.372	0.000836208	0.830220845	8.520346458	29.48296667	29.3855	-0.097466667	1000	400	1200	3.5	rubble
212	1	10_17	1	Aug - Mar	10.10.2017 10:00	10.10.2017 10:00	10.10.2017	2017	10	2017_10	10	10	7	60	0	Waning	0.689715602	-0.019	0.498	7.52E-05	0.830220845	8.520346458	29.48296667	29.3855	-0.097466667	1000	400	1200	3.5	rubble
213	1	10_17	1	Aug - Mar	10.10.2017 11:00	10.10.2017 11:00	10.10.2017	2017	10	2017_10	10	11	2	60	0	Waning	0.691126568	-0.009	0.579	-0.000809524	0.830220845	8.520346458	29.48296667	29.3855	-0.097466667	1000	400	1200	3.5	rubble
214	1	10_17	1	Aug - Mar	10.10.2017 12:00	10.10.2017 12:00	10.10.2017	2017	10	2017_10	10	12	0	60	0	Waning	0.692537534	0.002	0.595	-0.001543123	0.830220845	8.520346458	29.48296667	29.3855	-0.097466667	1000	400	1200	3.5	rubble
215	1	10_17	1	Aug - Mar	10.10.2017 13:00	10.10.2017 13:00	10.10.2017	2017	10	2017_10	10	13	7	55	0	Waning	0.693948501	0.015	0.536	-0.001956361	0.830220845	8.520346458	29.48296667	29.3855	-0.097466667	1000	400	1200	3.5	rubble
216	1	10_17	1	Aug - Mar	10.10.2017 14:00	10.10.2017 14:00	10.10.2017	2017	10	2017_10	10	14	2	60	0	Waning	0.695359467	0.024	0.414	-0.001926876	0.830220845	8.520346458	29.48296667	29.3855	-0.097466667	1000	400	1200	3.5	rubble
217	1	10_17	1	Aug - Mar	10.10.2017 15:00	10.10.2017 15:00	10.10.2017	2017	10	2017_10	10	15	25	60	0	Waning	0.696770433	0.03	0.248	-0.001499484	0.830220845	8.520346458	29.48296667	29.3855	-0.097466667	1000	400	1200	3.5	rubble
218	1	10_17	1	Aug - Mar	10.10.2017 16:00	10.10.2017 16:00	10.10.2017	2017	10	2017_10	10	16	7	60	0	Waning	0.6981814	0.029	0.07	-0.000781513	0.830220845	8.520346458	29.48296667	29.3855	-0.097466667	1000	400	1200	3.5	rubble
219	1	10_17	1	Aug - Mar	10.10.2017 17:00	10.10.2017 17:00	10.10.2017	2017	10	2017_10	10	17	2	60	0	Waning	0.699592366	0.025	-0.092	5.34E-05	0.830220845	8.520346458	29.48296667	29.3855	-0.097466667	1000	400	1200	3.5	rubble
220	1	10_17	1	Aug - Mar	10.10.2017 18:00	10.10.2017 18:00	10.10.2017	2017	10	2017_10	10	18	15	60	0	Waning	0.701003332	0.017	-0.214	0.000782987	0.893187346	8.521451106	29.48253333	29.284125	-0.198408333	1000	400	1200	3.5	rubble
221	1	10_17	1	Aug - Mar	10.10.2017 19:00	10.10.2017 19:00	10.10.2017	2017	10	2017_10	10	19	7	51	1	Waning	0.702414299	0.008	-0.285	0.001271414	0.893187346	8.521451106	29.48253333	29.284125	-0.198408333	1000	400	1200	3.5	rubble
222	1	10_17	1	Aug - Mar	10.10.2017 20:00	10.10.2017 20:00	10.10.2017	2017	10	2017_10	10	20	2	60	0	Waning	0.703825265	0	-0.303	0.001470441	0.893187346	8.521451106	29.48253333	29.284125	-0.198408333	1000	400	1200	3.5	rubble
223	1	10_17	1	Aug - Mar	10.10.2017 21:00	10.10.2017 21:00	10.10.2017	2017	10	2017_10	10	21	15	60	3	Waning	0.705236231	-0.007	-0.276	0.001363114	0.893187346	8.521451106	29.48253333	29.284125	-0.198408333	1000	400	1200	3.5	rubble
224	1	10_17	1	Aug - Mar	10.10.2017 22:00	10.10.2017 22:00	10.10.2017	2017	10	2017_10	10	22	7	60	2	Waning	0.706647198	-0.01	-0.219	0.001041427	0.893187346	8.521451106	29.48253333	29.284125	-0.198408333	1000	400	1200	3.5	rubble
225	1	10_17	1	Aug - Mar	10.10.2017 23:00	10.10.2017 23:00	10.10.2017	2017	10	2017_10	10	23	2	60	2	Waning	0.708058164	-0.012	-0.148	0.000604452	0.893187346	8.521451106	29.48253333	29.284125	-0.198408333	1000	400	1200	3.5	rubble
226	1	10_17	1	Aug - Mar	10.10.2017 00:00	10.10.2017 00:00	10.10.2017	2017	10	2017_10	10	0	18	60	2	Waning	0.70946913	-0.011	-0.079	0.000158632	0.893187346	8.521451106	29.48253333	29.284125	-0.198408333	1000	400	1200	3.5	rubble
227	1	10_17	1	Aug - Mar	10.10.2017 01:00	10.10.2017 01:00	10.10.2017	2017	10	2017_10	10	1	7	60	0	Waning	0.710880097	-0.008	-0.024	-0.000219372	0.893187346	8.521451106	29.48253333	29.284125	-0.198408333	1000	400	1200	3.5	rubble
228	1	10_17	1	Aug - Mar	10.10.2017 02:00	10.10.2017 02:00	10.10.2017	2017	10	2017_10	10	2	2	54	0	Waning	0.712291063	-0.005	0.014	-0.000435353	0.893187346	8.521451106	29.48253333	29.284125	-0.198408333	1000	400	1200	3.5	rubble
229	1	10_17	1	Aug - Mar	10.10.2017 03:00	10.10.2017 03:00	10.10.2017	2017	10	2017_10	10	3	25	60	1	Waning	0.713702029	-0.003	0.036	-0.000468082	0.893187346	8.521451106	29.48253333	29.284125	-0.198408333	1000	400	1200	3.5	rubble
230	1	10_17	1	Aug - Mar	10.10.2017 04:00	10.10.2017 04:00	10.10.2017	2017	10	2017_10	10	4	7	60	1	Waning	0.715112996	-0.002	0.05	-0.000328468	0.893187346	8.521451106	29.48253333	29.284125	-0.198408333	1000	400	1200	3.5	rubble
231	1	10_17	1	Aug - Mar	10.10.2017 05:00	10.10.2017 05:00	10.10.2017	2017	10	2017_10	10	5	2	60	0	Waning	0.716523962	-0.004	0.068	-6.49E-05	0.893187346	8.521451106	29.48253333	29.284125	-0.198408333	1000	400	1200	3.5	rubble
232	1	10_17	1	Aug - Mar	10.10.2017 06:00	10.10.2017 06:00	10.10.2017	2017	10	2017_10	10	6	2	60	0	Waning	0.717934928	-0.008	0.124	0.000389208	0.893187346	8.521451106	29.48253333	29.284125	-0.198408333	1000	400	1200	3.5	rubble
233	1	10_17	1	Aug - Mar	10.10.2017 07:00	10.10.2017 07:00	10.10.2017	2017	10	2017_10	10	7	25	60	0	Waning	0.719345895	-0.012	0.189	0.000567595	0.893187346	8.521451106	29.48253333	29.284125	-0.198408333	1000	400	1200	3.5	rubble
234	1	10_17	1	Aug - Mar	10.10.2017 08:00	10.10.2017 08:00	10.10.2017	2017	10	2017_10	10	8	2	60	0	Waning	0.720756861	-0.014	0.229	0.000593395	0.893187346	8.521451106	29.48253333	29.284125	-0.198408333	1000	400	1200	3.5	rubble
235	1	10_17	1	Aug - Mar	10.10.2017 09:00	10.10.2017 09:00	10.10.2017	2017	10	2017_10	10	9	15	58	0	Waning	0.722167827	-0.015	0.317	0.000484004	0.893187346	8.521451106	29.48253333	29.284125	-0.198408333	1000	400	1200	3.5	rubble
236	1	10_17	1	Aug - Mar	10.10.2017 10:00	10.10.2017 10:00	10.10.2017	2017	10	2017_10	10	10	7	4	0	Waning	0.723578794	-0.014	0.403	0.00015642	0.893187346	8.521451106	29.48253333	29.284125	-0.198408333	1000	400	1200	3.5	rubble
237	5	10_16	1	Aug - Mar	16.10.2017 14:00	16.10.2017 14:00	16.10.2017	2017	10	2017_10	16	14	20	40	0	New	0.898538619	0.005	-0.254	0.001791538	0.999011278	11.17092037	29.57383333	29.5295	-0.044333333	5600	1300	120	1.5	sand
238	5	10_16	1	Aug - Mar	16.10.2017 15:00	16.10.2017 15:00	16.10.2017	2017	10	2017_10	16	15	0	60	2	New	0.899949585	-0.007	-0.245	0.002438891	0.999011278	11.17092037	29.57383333	29.5295	-0.044333333	5600	1300	120	1.5	sand
239	5	10_16	1	Aug - Mar	16.10.2017 16:00	16.10.2017 16:00	16.10.2017	2017	10	2017_10	16	16	0	60	3	New	0.901360552	-0.023	-0.147	0.002835029	0.999011278	11.17092037	29.57383333	29.5295	-0.044333333	5600	1300	120	1.5	sand
240	5	10_16	1	Aug - Mar	16.10.2017 17:00	16.10.2017 17:00	16.10.2017	2017	10	2017_10	16	17	0	60	2	New	0.902771518	-0.032	0.026	0.002482972	0.999011278	11.17092037	29.57383333	29.5295	-0.044333333	5600	1300	120	1.5	sand
241	5	10_16	1	Aug - Mar	16.10.2017 18:00	16.10.2017 18:00	16.10.2017	2017	10	2017_10	16	18	0	60	1	New	0.904182484	-0.033	0.227	0.001450391	1.2014725	8.013925332	29.59813333	29.5015	-0.096633333	5600	1300	120	1.5	sand
242	5	10_16	1	Aug - Mar	16.10.2017 19:00	16.10.2017 19:00	16.10.2017	2017	10	2017_10	16	19	0	60	1	New	0.905593451	-0.026	0.403	3.98E-05	1.2014725	8.013925332	29.59813333	29.5015	-0.096633333	5600	1300	120	1.5	sand
243	5	10_16	1	Aug - Mar	16.10.2017 20:00	16.10.2017 20:00	16.10.2017	2017	10	2017_10	16	20	0	60	4	New	0.907004417	-0.01	0.504	-0.001394811	1.2014725	8.013925332	29.59813333	29.5015	-0.096633333	5600	1300	120	1.5	sand
244	5	10_16	1	Aug - Mar	16.10.2017 21:00	16.10.2017 21:00	16.10.2017	2017	10	2017_10	16	21	0	55	2	New	0.908415383	0.008	0.501	-0.002505529	1.2014725	8.013925332	29.59813333	29.5015	-0.096633333	5600	1300	120	1.5	sand
245	5	10_16	1	Aug - Mar	16.10.2017 22:00	16.10.2017 22:00	16.10.2017	2017	10	2017_10	16	22	0	60	1	New	0.90982635	0.025	0.388	-0.002991007	1.2014725	8.013925332	29.59813333	29.5015	-0.096633333	5600	1300	120	1.5	sand
246	5	10_16	1	Aug - Mar	16.10.2017 23:00	16.10.2017 23:00	16.10.2017	2017	10	2017_10	16	23	0	60	0	New	0.911237316	0.037	0.189	-0.002739348	1.2014725	8.013925332	29.59813333	29.5015	-0.096633333	5600	1300	120	1.5	sand
247	5	10_16	1	Aug - Mar	17.10.2017 00:00	17.10.2017 00:00	17.10.2017	2017	10	2017_10	17	0	0	60	0	New	0.912648282	0.04	-0.051	-0.00177252	1.2014725	8.013925332	29.59813333	29.5015	-0.096633333	5600	1300	120	1.5	sand
248	5	10_16	1	Aug - Mar	17.10.2017 01:00	17.10.2017 01:00	17.10.2017	2017	10	2017_10	17	1	0	60	0	New	0.914059249	0.034	-0.274	-0.000329943	1.2014725	8.013925332	29.59813333	29.5015	-0.096633333	5600	1300	120	1.5	sand
249	5	10_16	1	Aug - Mar	17.10.2017 02:00	17.10.2017 02:00	17.10.2017	2017	10	2017_10	17	2	0	60	0	New	0.915470215	0.018	-0.424	0.00124871	1.2014725	8.013925332	29.59813333	29.5015	-0.096633333	5600	1300	120	1.5	sand
250	5	10_16	1	Aug - Mar	17.10.2017 03:00	17.10.2017 03:00	17.10.2017	2017	10	2017_10	17	3	0	59	0	New	0.916881181	-0.002	-0.462	0.002587351	1.2014725	8.013925332	29.59813333	29.5015	-0.096633333	5600	1300	120	1.5	sand
251	5	10_16	1	Aug - Mar	17.10.2017 04:00	17.10.2017 04:00	17.10.2017	2017	10	2017_10	17	4	0	60	3	New	0.918292148	-0.022	-0.377	0.003292643	1.2014725	8.013925332	29.59813333	29.5015	-0.096633333	5600	1300	120	1.5	sand
252	5	10_16	1	Aug - Mar	17.10.2017 05:00	17.10.2017 05:00	17.10.2017	2017	10	2017_10	17	5	0	60	3	New	0.919703114	-0.038	-0.186	0.003194899	1.2014725	8.013925332	29.59813333	29.5015	-0.096633333	5600	1300	120	1.5	sand
253	5	10_16	1	Aug - Mar	17.10.2017 06:00	17.10.2017 06:00	17.10.2017	2017	10	2017_10	17	6	9	60	1	New	0.92111408	-0.041	0.229	0.001310335	1.2014725	8.013925332	29.59813333	29.5015	-0.096633333	5600	1300	120	1.5	sand
254	5	10_16	1	Aug - Mar	17.10.2017 07:00	17.10.2017 07:00	17.10.2017	2017	10	2017_10	17	7	30	60	1	New	0.922525047	-0.031	0.407	-0.000106	1.2014725	8.013925332	29.59813333	29.5015	-0.096633333	5600	1300	120	1.5	sand
255	5	10_16	1	Aug - Mar	17.10.2017 08:00	17.10.2017 08:00	17.10.2017	2017	10	2017_10	17	8	0	60	1	New	0.923936013	-0.023	0.485	-0.000967419	1.2014725	8.013925332	29.59813333	29.5015	-0.096633333	5600	1300	120	1.5	sand
256	5	10_16	1	Aug - Mar	17.10.2017 09:00	17.10.2017 09:00	17.10.2017	2017	10	2017_10	17	9	0	60	0	New	0.925346979	-0.003	0.553	-0.002467197	1.2014725	8.013925332	29.59813333	29.5015	-0.096633333	5600	1300	120	1.5	sand
257	5	10_16	1	Aug - Mar	17.10.2017 10:00	17.10.2017 10:00	17.10.2017	2017	10	2017_10	17	10	0	60	4	New	0.926757946	0.018	0.495	-0.003309008	1.2014725	8.013925332	29.59813333	29.5015	-0.096633333	5600	1300	120	1.5	sand
258	5	10_16	1	Aug - Mar	17.10.2017 11:00	17.10.2017 11:00	17.10.2017	2017	10	2017_10	17	11	0	60	4	New	0.928168912	0.034	0.328	-0.003289842	1.2014725	8.013925332	29.59813333	29.5015	-0.096633333	5600	1300	120	1.5	sand
259	5	10_16	1	Aug - Mar	17.10.2017 12:00	17.10.2017 12:00	17.10.2017	2017	10	2017_10	17	12	0	60	0	New	0.929579878	0.04	0.099	-0.002404098	1.2014725	8.013925332	29.59813333	29.5015	-0.096633333	5600	1300	120	1.5	sand
260	5	10_16	1	Aug - Mar	17.10.2017 13:00	17.10.2017 13:00	17.10.2017	2017	10	2017_10	17	13	0	60	2	New	0.930990845	0.036	-0.131	-0.000884859	1.2014725	8.013925332	29.59813333	29.5015	-0.096633333	5600	1300	120	1.5	sand
261	5	10_16	1	Aug - Mar	17.10.2017 14:00	17.10.2017 14:00	17.10.2017	2017	10	2017_10	17	14	0	60	0	New	0.932401811	0.022	-0.301	0.000825741	1.2014725	8.013925332	29.59813333	29.5015	-0.096633333	5600	1300	120	1.5	sand
262	5	10_16	1	Aug - Mar	17.10.2017 15:00	17.10.2017 15:00	17.10.2017	2017	10	2017_10	17	15	0	60	1	New	0.933812777	0.003	-0.368	0.002286894	1.2014725	8.013925332	29.59813333	29.5015	-0.096633333	5600	1300	120	1.5	sand
263	5	10_16	1	Aug - Mar	17.10.2017 16:00	17.10.2017 16:00	17.10.2017	2017	10	2017_10	17	16	0	60	1	New	0.935223744	-0.017	-0.316	0.003109539	1.2014725	8.013925332	29.59813333	29.5015	-0.096633333	5600	1300	120	1.5	sand
264	5	10_16	1	Aug - Mar	17.10.2017 17:00	17.10.2017 17:00	17.10.2017	2017	10	2017_10	17	17	0	27	0	New	0.93663471	-0.032	-0.161	0.00311632	1.2014725	8.013925332	29.59813333	29.5015	-0.096633333	5600	1300	120	1.5	sand
265	1	10_15	2	Aug - Mar	23.10.2017 12:00	23.10.2017 12:00	23.10.2017	2017	10	2017_10	23	12	20	33	2	Waxing	0.13275903	0.021	0.444	-0.002332744	2.288507462	8.043826617	28.6228	28.376	-0.2468	1000	400	1200	3.5	rubble
266	1	10_15	2	Aug - Mar	23.10.2017 13:00	23.10.2017 13:00	23.10.2017	2017	10	2017_10	23	13	0	60	0	Waxing	0.134169997	0.029	0.337	-0.002300899	2.288507462	8.043826617	28.6228	28.376	-0.2468	1000	400	1200	3.5	rubble
267	1	10_15	2	Aug - Mar	23.10.2017 14:00	23.10.2017 14:00	23.10.2017	2017	10	2017_10	23	14	0	60	0	Waxing	0.135580963	0.035	0.138	-0.001807755	2.288507462	8.043826617	28.6228	28.376	-0.2468	1000	400	1200	3.5	rubble
268	1	10_15	2	Aug - Mar	23.10.2017 15:00	23.10.2017 15:00	23.10.2017	2017	10	2017_10	23	15	0	60	1	Waxing	0.136991929	0.034	-0.073	-0.000889135	2.288507462	8.043826617	28.6228	28.376	-0.2468	1000	400	1200	3.5	rubble
269	1	10_15	2	Aug - Mar	23.10.2017 16:00	23.10.2017 16:00	23.10.2017	2017	10	2017_10	23	16	0	60	0	Waxing	0.138402896	0.026	-0.254	0.000251659	2.288507462	8.043826617	28.6228	28.376	-0.2468	1000	400	1200	3.5	rubble
270	1	10_15	2	Aug - Mar	23.10.2017 17:00	23.10.2017 17:00	23.10.2017	2017	10	2017_10	23	17	0	60	0	Waxing	0.139813862	0.014	-0.371	0.001325815	2.288507462	8.043826617	28.6228	28.376	-0.2468	1000	400	1200	3.5	rubble
271	1	10_15	2	Aug - Mar	23.10.2017 18:00	23.10.2017 18:00	23.10.2017	2017	10	2017_10	23	18	0	52	1	Waxing	0.141224828	0	-0.404	0.002077989	1.736052729	7.917575543	28.5029	28.17775	-0.32515	1000	400	1200	3.5	rubble
272	1	10_15	2	Aug - Mar	23.10.2017 19:00	23.10.2017 19:00	23.10.2017	2017	10	2017_10	23	19	0	60	0	Waxing	0.142635795	-0.013	-0.355	0.002320655	1.736052729	7.917575543	28.5029	28.17775	-0.32515	1000	400	1200	3.5	rubble
273	1	10_15	2	Aug - Mar	23.10.2017 20:00	23.10.2017 20:00	23.10.2017	2017	10	2017_10	23	20	0	60	0	Waxing	0.144046761	-0.021	-0.245	0.002001327	1.736052729	7.917575543	28.5029	28.17775	-0.32515	1000	400	1200	3.5	rubble
274	1	10_15	2	Aug - Mar	23.10.2017 21:00	23.10.2017 21:00	23.10.2017	2017	10	2017_10	23	21	0	60	0	Waxing	0.145457727	-0.023	-0.108	0.001229987	1.736052729	7.917575543	28.5029	28.17775	-0.32515	1000	400	1200	3.5	rubble
275	1	10_15	2	Aug - Mar	23.10.2017 22:00	23.10.2017 22:00	23.10.2017	2017	10	2017_10	23	22	0	60	0	Waxing	0.146868694	-0.019	0.018	0.000214949	1.736052729	7.917575543	28.5029	28.17775	-0.32515	1000	400	1200	3.5	rubble
276	1	10_15	2	Aug - Mar	23.10.2017 23:00	23.10.2017 23:00	23.10.2017	2017	10	2017_10	23	23	0	60	0	Waxing	0.14827966	-0.011	0.105	-0.000703376	1.736052729	7.917575543	28.5029	28.17775	-0.32515	1000	400	1200	3.5	rubble
277	1	10_15	2	Aug - Mar	24.10.2017 00:00	24.10.2017 00:00	24.10.2017	2017	10	2017_10	24	0	0	60	0	Waxing	0.149690626	-0.001	0.136	-0.001334365	1.736052729	7.917575543	28.5029	28.17775	-0.32515	1000	400	1200	3.5	rubble
278	1	10_15	2	Aug - Mar	24.10.2017 01:00	24.10.2017 01:00	24.10.2017	2017	10	2017_10	24	1	0	56	1	Waxing	0.151101593	0.006	0.117	-0.001482677	1.736052729	7.917575543	28.5029	28.17775	-0.32515	1000	400	1200	3.5	rubble
279	1	10_15	2	Aug - Mar	24.10.2017 02:00	24.10.2017 02:00	24.10.2017	2017	10	2017_10	24	2	0	60	1	Waxing	0.152512559	0.01	0.065	-0.001168067	1.736052729	7.917575543	28.5029	28.17775	-0.32515	1000	400	1200	3.5	rubble
280	1	10_15	2	Aug - Mar	24.10.2017 03:00	24.10.2017 03:00	24.10.2017	2017	10	2017_10	24	3	0	60	1	Waxing	0.153923525	0.009	0.009	-0.000509509	1.736052729	7.917575543	28.5029	28.17775	-0.32515	1000	400	1200	3.5	rubble
281	1	10_15	2	Aug - Mar	24.10.2017 04:00	24.10.2017 04:00	24.10.2017	2017	10	2017_10	24	4	0	60	0	Waxing	0.155334492	0.002	-0.022	0.000285714	1.736052729	7.917575543	28.5029	28.17775	-0.32515	1000	400	1200	3.5	rubble
282	1	10_15	2	Aug - Mar	24.10.2017 05:00	24.10.2017 05:00	24.10.2017	2017	10	2017_10	24	5	0	60	0	Waxing	0.156745458	-0.005	-0.01	0.000954298	1.736052729	7.917575543	28.5029	28.17775	-0.32515	1000	400	1200	3.5	rubble
283	1	10_15	2	Aug - Mar	24.10.2017 06:00	24.10.2017 06:00	24.10.2017	2017	10	2017_10	24	6	9	60	2	Waxing	0.158156424	-0.018	0.121	0.001367389	1.736052729	7.917575543	28.5029	28.17775	-0.32515	1000	400	1200	3.5	rubble
284	1	10_15	2	Aug - Mar	24.10.2017 07:00	24.10.2017 07:00	24.10.2017	2017	10	2017_10	24	7	30	60	1	Waxing	0.159567391	-0.022	0.223	0.001147722	1.736052729	7.917575543	28.5029	28.17775	-0.32515	1000	400	1200	3.5	rubble
285	1	10_15	2	Aug - Mar	24.10.2017 08:00	24.10.2017 08:00	24.10.2017	2017	10	2017_10	24	8	0	50	1	Waxing	0.160978357	-0.022	0.288	0.000898128	1.736052729	7.917575543	28.5029	28.17775	-0.32515	1000	400	1200	3.5	rubble
286	1	10_15	2	Aug - Mar	24.10.2017 09:00	24.10.2017 09:00	24.10.2017	2017	10	2017_10	24	9	0	60	0	Waxing	0.162389323	-0.018	0.409	0.000221289	1.736052729	7.917575543	28.5029	28.17775	-0.32515	1000	400	1200	3.5	rubble
287	1	10_15	2	Aug - Mar	24.10.2017 10:00	24.10.2017 10:00	24.10.2017	2017	10	2017_10	24	10	0	60	0	Waxing	0.16380029	-0.011	0.495	-0.000586614	1.736052729	7.917575543	28.5029	28.17775	-0.32515	1000	400	1200	3.5	rubble
288	1	10_15	2	Aug - Mar	24.10.2017 11:00	24.10.2017 11:00	24.10.2017	2017	10	2017_10	24	11	0	60	0	Waxing	0.165211256	0	0.523	-0.001306796	1.736052729	7.917575543	28.5029	28.17775	-0.32515	1000	400	1200	3.5	rubble
289	1	10_15	2	Aug - Mar	24.10.2017 12:00	24.10.2017 12:00	24.10.2017	2017	10	2017_10	24	12	0	60	0	Waxing	0.166622222	0.012	0.48	-0.001800678	1.736052729	7.917575543	28.5029	28.17775	-0.32515	1000	400	1200	3.5	rubble
290	1	10_15	2	Aug - Mar	24.10.2017 13:00	24.10.2017 13:00	24.10.2017	2017	10	2017_10	24	13	0	60	0	Waxing	0.168033189	0.023	0.371	-0.001913608	1.736052729	7.917575543	28.5029	28.17775	-0.32515	1000	400	1200	3.5	rubble
291	1	10_15	2	Aug - Mar	24.10.2017 14:00	24.10.2017 14:00	24.10.2017	2017	10	2017_10	24	14	0	60	1	Waxing	0.169444155	0.029	0.212	-0.001629662	1.736052729	7.917575543	28.5029	28.17775	-0.32515	1000	400	1200	3.5	rubble
292	1	10_15	2	Aug - Mar	24.10.2017 15:00	24.10.2017 15:00	24.10.2017	2017	10	2017_10	24	15	0	54	1	Waxing	0.170855121	0.03	0.031	-0.001011057	1.736052729	7.917575543	28.5029	28.17775	-0.32515	1000	400	1200	3.5	rubble
293	1	10_15	2	Aug - Mar	24.10.2017 16:00	24.10.2017 16:00	24.10.2017	2017	10	2017_10	24	16	0	60	0	Waxing	0.172266088	0.026	-0.139	-0.000151408	1.736052729	7.917575543	28.5029	28.17775	-0.32515	1000	400	1200	3.5	rubble
294	1	10_15	2	Aug - Mar	24.10.2017 17:00	24.10.2017 17:00	24.10.2017	2017	10	2017_10	24	17	0	60	0	Waxing	0.173677054	0.017	-0.267	0.00073581	1.736052729	7.917575543	28.5029	28.17775	-0.32515	1000	400	1200	3.5	rubble
295	1	10_15	2	Aug - Mar	24.10.2017 18:00	24.10.2017 18:00	24.10.2017	2017	10	2017_10	24	18	0	60	0	Waxing	0.17508802	0.006	-0.334	0.001445673	1.614999227	8.271732954	28.5562	28.144625	-0.411575	1000	400	1200	3.5	rubble
296	1	10_15	2	Aug - Mar	24.10.2017 19:00	24.10.2017 19:00	24.10.2017	2017	10	2017_10	24	19	0	60	1	Waxing	0.176498987	-0.005	-0.333	0.001807902	1.614999227	8.271732954	28.5562	28.144625	-0.411575	1000	400	1200	3.5	rubble
297	1	10_15	2	Aug - Mar	24.10.2017 20:00	24.10.2017 20:00	24.10.2017	2017	10	2017_10	24	20	0	60	0	Waxing	0.177909953	-0.013	-0.275	0.001753501	1.614999227	8.271732954	28.5562	28.144625	-0.411575	1000	400	1200	3.5	rubble
298	1	10_15	2	Aug - Mar	24.10.2017 21:00	24.10.2017 21:00	24.10.2017	2017	10	2017_10	24	21	0	59	0	Waxing	0.179320919	-0.017	-0.182	0.001286304	1.614999227	8.271732954	28.5562	28.144625	-0.411575	1000	400	1200	3.5	rubble
299	1	10_15	2	Aug - Mar	24.10.2017 22:00	24.10.2017 22:00	24.10.2017	2017	10	2017_10	24	22	0	60	1	Waxing	0.180731886	-0.016	-0.082	0.000586614	1.614999227	8.271732954	28.5562	28.144625	-0.411575	1000	400	1200	3.5	rubble
300	1	10_15	2	Aug - Mar	24.10.2017 23:00	24.10.2017 23:00	24.10.2017	2017	10	2017_10	24	23	0	60	0	Waxing	0.182142852	-0.012	0	-0.000164234	1.614999227	8.271732954	28.5562	28.144625	-0.411575	1000	400	1200	3.5	rubble
301	1	10_15	2	Aug - Mar	25.10.2017 00:00	25.10.2017 00:00	25.10.2017	2017	10	2017_10	25	0	0	60	0	Waxing	0.183553818	-0.006	0.047	-0.000756155	1.614999227	8.271732954	28.5562	28.144625	-0.411575	1000	400	1200	3.5	rubble
302	1	10_15	2	Aug - Mar	25.10.2017 01:00	25.10.2017 01:00	25.10.2017	2017	10	2017_10	25	1	0	60	0	Waxing	0.184964785	0.001	0.056	-0.001009583	1.614999227	8.271732954	28.5562	28.144625	-0.411575	1000	400	1200	3.5	rubble
303	1	10_15	2	Aug - Mar	25.10.2017 02:00	25.10.2017 02:00	25.10.2017	2017	10	2017_10	25	2	0	60	0	Waxing	0.186375751	0.004	0.039	-0.000901813	1.614999227	8.271732954	28.5562	28.144625	-0.411575	1000	400	1200	3.5	rubble
304	1	10_15	2	Aug - Mar	25.10.2017 03:00	25.10.2017 03:00	25.10.2017	2017	10	2017_10	25	3	0	60	0	Waxing	0.187786717	0.003	0.015	-0.000471473	1.614999227	8.271732954	28.5562	28.144625	-0.411575	1000	400	1200	3.5	rubble
305	1	10_15	2	Aug - Mar	25.10.2017 04:00	25.10.2017 04:00	25.10.2017	2017	10	2017_10	25	4	0	60	1	Waxing	0.189197684	0	0.004	9.23E-05	1.614999227	8.271732954	28.5562	28.144625	-0.411575	1000	400	1200	3.5	rubble
306	1	10_15	2	Aug - Mar	25.10.2017 05:00	25.10.2017 05:00	25.10.2017	2017	10	2017_10	25	5	0	60	0	Waxing	0.19060865	-0.006	0.024	0.000618458	1.614999227	8.271732954	28.5562	28.144625	-0.411575	1000	400	1200	3.5	rubble
307	1	10_15	2	Aug - Mar	25.10.2017 06:00	25.10.2017 06:00	25.10.2017	2017	10	2017_10	25	6	9	60	0	Waxing	0.192019616	-0.015	0.135	0.000974937	1.614999227	8.271732954	28.5562	28.144625	-0.411575	1000	400	1200	3.5	rubble
308	1	10_15	2	Aug - Mar	25.10.2017 07:00	25.10.2017 07:00	25.10.2017	2017	10	2017_10	25	7	30	50	0	Waxing	0.193430583	-0.017	0.217	0.000835324	1.614999227	8.271732954	28.5562	28.144625	-0.411575	1000	400	1200	3.5	rubble
309	1	10_13	2	Aug - Mar	30.10.2017 13:00	30.10.2017 13:00	30.10.2017	2017	10	2017_10	30	13	19	9	0	Waxing	0.372623307	-0.008	-0.054	0.001579242	1.894155979	8.158052481	28.53986667	28.537875	-0.001991667	1000	400	1200	3.5	rubble
310	1	10_13	2	Aug - Mar	30.10.2017 14:00	30.10.2017 14:00	30.10.2017	2017	10	2017_10	30	14	0	60	0	Waxing	0.374034273	-0.009	-0.045	0.001619932	1.894155979	8.158052481	28.53986667	28.537875	-0.001991667	1000	400	1200	3.5	rubble
311	1	10_13	2	Aug - Mar	30.10.2017 15:00	30.10.2017 15:00	30.10.2017	2017	10	2017_10	30	15	0	60	0	Full	0.37544524	-0.016	0.038	0.001585139	1.894155979	8.158052481	28.53986667	28.537875	-0.001991667	1000	400	1200	3.5	rubble
312	1	10_13	2	Aug - Mar	30.10.2017 16:00	30.10.2017 16:00	30.10.2017	2017	10	2017_10	30	16	0	60	0	Full	0.376856206	-0.019	0.148	0.001085655	1.894155979	8.158052481	28.53986667	28.537875	-0.001991667	1000	400	1200	3.5	rubble
313	1	10_13	2	Aug - Mar	30.10.2017 17:00	30.10.2017 17:00	30.10.2017	2017	10	2017_10	30	17	0	60	0	Full	0.378267172	-0.015	0.248	0.00023264	1.282709338	6.604927466	28.27823333	28.287375	0.009141667	1000	400	1200	3.5	rubble
314	1	10_13	2	Aug - Mar	30.10.2017 18:00	30.10.2017 18:00	30.10.2017	2017	10	2017_10	30	18	0	60	0	Full	0.379678139	-0.005	0.304	-0.000743329	1.282709338	6.604927466	28.27823333	28.287375	0.009141667	1000	400	1200	3.5	rubble
315	1	10_13	2	Aug - Mar	30.10.2017 19:00	30.10.2017 19:00	30.10.2017	2017	10	2017_10	30	19	0	56	0	Full	0.381089105	0.007	0.293	-0.001553442	1.282709338	6.604927466	28.27823333	28.287375	0.009141667	1000	400	1200	3.5	rubble
316	1	10_13	2	Aug - Mar	30.10.2017 20:00	30.10.2017 20:00	30.10.2017	2017	10	2017_10	30	20	20	53	2	Full	0.382500071	0.021	0.167	-0.001978918	1.282709338	6.604927466	28.27823333	28.287375	0.009141667	1000	400	1200	3.5	rubble
317	1	10_13	2	Aug - Mar	30.10.2017 21:00	30.10.2017 21:00	30.10.2017	2017	10	2017_10	30	21	0	60	1	Full	0.383911038	0.026	0.068	-0.001812915	1.282709338	6.604927466	28.27823333	28.287375	0.009141667	1000	400	1200	3.5	rubble
318	1	10_13	2	Aug - Mar	30.10.2017 22:00	30.10.2017 22:00	30.10.2017	2017	10	2017_10	30	22	0	60	0	Full	0.385322004	0.027	-0.096	-0.001123839	1.282709338	6.604927466	28.27823333	28.287375	0.009141667	1000	400	1200	3.5	rubble
319	1	10_13	2	Aug - Mar	30.10.2017 23:00	30.10.2017 23:00	30.10.2017	2017	10	2017_10	30	23	0	60	0	Full	0.38673297	0.021	-0.243	-8.98E-05	1.282709338	6.604927466	28.27823333	28.287375	0.009141667	1000	400	1200	3.5	rubble
320	1	10_13	2	Aug - Mar	31.10.2017 00:00	31.10.2017 00:00	31.10.2017	2017	10	2017_10	31	0	0	60	0	Full	0.388143937	0.01	-0.334	0.001027127	1.282709338	6.604927466	28.27823333	28.287375	0.009141667	1000	400	1200	3.5	rubble
321	1	10_13	2	Aug - Mar	31.10.2017 01:00	31.10.2017 01:00	31.10.2017	2017	10	2017_10	31	1	0	60	0	Full	0.389554903	-0.005	-0.343	0.001932478	1.282709338	6.604927466	28.27823333	28.287375	0.009141667	1000	400	1200	3.5	rubble
322	1	10_13	2	Aug - Mar	31.10.2017 02:00	31.10.2017 02:00	31.10.2017	2017	10	2017_10	31	2	0	60	0	Full	0.390965869	-0.019	-0.266	0.002355595	1.282709338	6.604927466	28.27823333	28.287375	0.009141667	1000	400	1200	3.5	rubble
323	1	10_13	2	Aug - Mar	31.10.2017 03:00	31.10.2017 03:00	31.10.2017	2017	10	2017_10	31	3	0	60	0	Full	0.392376836	-0.029	-0.118	0.0021977	1.282709338	6.604927466	28.27823333	28.287375	0.009141667	1000	400	1200	3.5	rubble
324	1	10_13	2	Aug - Mar	31.10.2017 04:00	31.10.2017 04:00	31.10.2017	2017	10	2017_10	31	4	0	60	0	Full	0.393787802	-0.031	0.067	0.001522925	1.282709338	6.604927466	28.27823333	28.287375	0.009141667	1000	400	1200	3.5	rubble
325	1	10_13	2	Aug - Mar	31.10.2017 05:00	31.10.2017 05:00	31.10.2017	2017	10	2017_10	31	5	9	60	0	Full	0.395198768	-0.022	0.346	-0.000317706	1.282709338	6.604927466	28.27823333	28.287375	0.009141667	1000	400	1200	3.5	rubble
326	1	10_13	2	Aug - Mar	31.10.2017 06:00	31.10.2017 06:00	31.10.2017	2017	10	2017_10	31	6	9	60	0	Full	0.396609735	-0.009	0.435	-0.001378741	1.282709338	6.604927466	28.27823333	28.287375	0.009141667	1000	400	1200	3.5	rubble
327	1	10_13	2	Aug - Mar	31.10.2017 07:00	31.10.2017 07:00	31.10.2017	2017	10	2017_10	31	7	0	60	0	Full	0.398020701	-0.004	0.446	-0.001679788	1.282709338	6.604927466	28.27823333	28.287375	0.009141667	1000	400	1200	3.5	rubble
328	1	10_13	2	Aug - Mar	31.10.2017 08:00	31.10.2017 08:00	31.10.2017	2017	10	2017_10	31	8	0	60	0	Full	0.399431667	0.01	0.42	-0.002271414	1.282709338	6.604927466	28.27823333	28.287375	0.009141667	1000	400	1200	3.5	rubble
329	1	10_13	2	Aug - Mar	31.10.2017 09:00	31.10.2017 09:00	31.10.2017	2017	10	2017_10	31	9	0	54	0	Full	0.400842634	0.021	0.316	-0.002314905	1.282709338	6.604927466	28.27823333	28.287375	0.009141667	1000	400	1200	3.5	rubble
330	1	10_13	2	Aug - Mar	31.10.2017 10:00	31.10.2017 10:00	31.10.2017	2017	10	2017_10	31	10	0	60	0	Full	0.4022536	0.028	0.16	-0.001809376	1.282709338	6.604927466	28.27823333	28.287375	0.009141667	1000	400	1200	3.5	rubble
331	1	10_13	2	Aug - Mar	31.10.2017 11:00	31.10.2017 11:00	31.10.2017	2017	10	2017_10	31	11	0	60	1	Full	0.403664566	0.027	-0.007	-0.000879699	1.282709338	6.604927466	28.27823333	28.287375	0.009141667	1000	400	1200	3.5	rubble
332	1	10_13	2	Aug - Mar	31.10.2017 12:00	31.10.2017 12:00	31.10.2017	2017	10	2017_10	31	12	0	60	0	Full	0.405075533	0.018	-0.143	0.000273773	1.282709338	6.604927466	28.27823333	28.287375	0.009141667	1000	400	1200	3.5	rubble
333	1	10_13	2	Aug - Mar	31.10.2017 13:00	31.10.2017 13:00	31.10.2017	2017	10	2017_10	31	13	0	60	1	Full	0.406486499	0.006	-0.214	0.001352794	1.282709338	6.604927466	28.27823333	28.287375	0.009141667	1000	400	1200	3.5	rubble
334	1	10_13	2	Aug - Mar	31.10.2017 14:00	31.10.2017 14:00	31.10.2017	2017	10	2017_10	31	14	0	60	0	Full	0.407897465	-0.008	-0.2	0.002099513	1.282709338	6.604927466	28.27823333	28.287375	0.009141667	1000	400	1200	3.5	rubble
335	1	10_13	2	Aug - Mar	31.10.2017 15:00	31.10.2017 15:00	31.10.2017	2017	10	2017_10	31	15	0	58	0	Full	0.409308432	-0.021	-0.105	0.002317116	1.282709338	6.604927466	28.27823333	28.287375	0.009141667	1000	400	1200	3.5	rubble
336	1	10_13	2	Aug - Mar	31.10.2017 16:00	31.10.2017 16:00	31.10.2017	2017	10	2017_10	31	16	0	60	0	Full	0.410719398	-0.027	0.043	0.001876898	1.282709338	6.604927466	28.27823333	28.287375	0.009141667	1000	400	1200	3.5	rubble
337	1	10_13	2	Aug - Mar	01.12.2017 17:00	01.12.2017 17:00	01.12.2017	2017	12	2017_11	1	17	0	60	0	Full	0.412130364	-0.026	0.204	0.000928203	1.258504089	7.760989336	28.32573333	28.340375	0.014641667	1000	400	1200	3.5	rubble
338	1	10_13	2	Aug - Mar	01.12.2017 18:00	01.12.2017 18:00	01.12.2017	2017	12	2017_11	1	18	0	60	0	Full	0.413541331	-0.017	0.332	-0.000280849	1.258504089	7.760989336	28.32573333	28.340375	0.014641667	1000	400	1200	3.5	rubble
339	1	10_13	2	Aug - Mar	01.12.2017 19:00	01.12.2017 19:00	01.12.2017	2017	12	2017_11	1	19	0	60	0	Full	0.414952297	-0.002	0.385	-0.001515996	1.258504089	7.760989336	28.32573333	28.340375	0.014641667	1000	400	1200	3.5	rubble
340	1	10_13	2	Aug - Mar	01.12.2017 20:00	01.12.2017 20:00	01.12.2017	2017	12	2017_11	1	20	0	42	0	Full	0.416363263	0.013	0.347	-0.002321097	1.258504089	7.760989336	28.32573333	28.340375	0.014641667	1000	400	1200	3.5	rubble
341	1	11_12	2	Aug - Mar	11.11.2017 12:00	11.11.2017 12:00	11.11.2017	2017	11	2017_11	11	12	0	54	0	Waning	0.70984426	0.007	0.45	-0.001044081	1.23601348	7.387653901	27.50866667	27.341125	-0.167541667	1000	400	1200	3.5	rubble
342	1	11_12	2	Aug - Mar	11.11.2017 13:00	11.11.2017 13:00	11.11.2017	2017	11	2017_11	11	13	7	60	0	Waning	0.711255227	0.014	0.382	-0.001187233	1.23601348	7.387653901	27.50866667	27.341125	-0.167541667	1000	400	1200	3.5	rubble
343	1	11_12	2	Aug - Mar	11.11.2017 14:00	11.11.2017 14:00	11.11.2017	2017	11	2017_11	11	14	2	60	0	Waning	0.712666193	0.019	0.278	-0.001103347	1.23601348	7.387653901	27.50866667	27.341125	-0.167541667	1000	400	1200	3.5	rubble
344	1	11_12	2	Aug - Mar	11.11.2017 15:00	11.11.2017 15:00	11.11.2017	2017	11	2017_11	11	15	25	60	1	Waning	0.714077159	0.023	0.149	-0.000845054	1.23601348	7.387653901	27.50866667	27.341125	-0.167541667	1000	400	1200	3.5	rubble
345	1	11_12	2	Aug - Mar	11.11.2017 16:00	11.11.2017 16:00	11.11.2017	2017	11	2017_11	11	16	7	60	3	Waning	0.715488126	0.023	0.012	-0.000462775	1.23601348	7.387653901	27.50866667	27.341125	-0.167541667	1000	400	1200	3.5	rubble
346	1	11_12	2	Aug - Mar	11.11.2017 17:00	11.11.2017 17:00	11.11.2017	2017	11	2017_11	11	17	2	53	0	Waning	0.716899092	0.021	-0.119	-3.32E-05	1.358541436	7.952983709	27.67636667	27.417625	-0.258741667	1000	400	1200	3.5	rubble
347	1	11_12	2	Aug - Mar	11.11.2017 18:00	11.11.2017 18:00	11.11.2017	2017	11	2017_11	11	18	15	60	0	Waning	0.718310058	0.016	-0.229	0.000378594	1.358541436	7.952983709	27.67636667	27.417625	-0.258741667	1000	400	1200	3.5	rubble
348	1	11_12	2	Aug - Mar	11.11.2017 19:00	11.11.2017 19:00	11.11.2017	2017	11	2017_11	11	19	7	60	1	Waning	0.719721025	0.011	-0.309	0.000709421	1.358541436	7.952983709	27.67636667	27.417625	-0.258741667	1000	400	1200	3.5	rubble
349	1	11_12	2	Aug - Mar	11.11.2017 20:00	11.11.2017 20:00	11.11.2017	2017	11	2017_11	11	20	2	60	0	Waning	0.721131991	0.004	-0.352	0.000935574	1.358541436	7.952983709	27.67636667	27.417625	-0.258741667	1000	400	1200	3.5	rubble
350	1	11_12	2	Aug - Mar	11.11.2017 21:00	11.11.2017 21:00	11.11.2017	2017	11	2017_11	11	21	15	60	2	Waning	0.722542957	-0.002	-0.356	0.001064278	1.358541436	7.952983709	27.67636667	27.417625	-0.258741667	1000	400	1200	3.5	rubble
351	1	11_12	2	Aug - Mar	11.11.2017 22:00	11.11.2017 22:00	11.11.2017	2017	11	2017_11	11	22	7	60	1	Waning	0.723953924	-0.009	-0.32	0.001098334	1.358541436	7.952983709	27.67636667	27.417625	-0.258741667	1000	400	1200	3.5	rubble
352	1	11_12	2	Aug - Mar	11.11.2017 23:00	11.11.2017 23:00	11.11.2017	2017	11	2017_11	11	23	2	60	1	Waning	0.72536489	-0.013	-0.252	0.000997789	1.358541436	7.952983709	27.67636667	27.417625	-0.258741667	1000	400	1200	3.5	rubble
353	1	11_12	2	Aug - Mar	11.11.2017 00:00	11.11.2017 00:00	11.11.2017	2017	11	2017_11	11	0	19	57	0	Waning	0.726775856	-0.016	-0.161	0.000778269	1.358541436	7.952983709	27.67636667	27.417625	-0.258741667	1000	400	1200	3.5	rubble
354	1	11_12	2	Aug - Mar	11.11.2017 01:00	11.11.2017 01:00	11.11.2017	2017	11	2017_11	11	1	7	60	1	Waning	0.728186823	-0.017	-0.06	0.000456877	1.358541436	7.952983709	27.67636667	27.417625	-0.258741667	1000	400	1200	3.5	rubble
355	1	11_12	2	Aug - Mar	11.11.2017 02:00	11.11.2017 02:00	11.11.2017	2017	11	2017_11	11	2	2	60	1	Waning	0.729597789	-0.016	0.039	0.000107032	1.358541436	7.952983709	27.67636667	27.417625	-0.258741667	1000	400	1200	3.5	rubble
356	1	11_12	2	Aug - Mar	11.11.2017 03:00	11.11.2017 03:00	11.11.2017	2017	11	2017_11	11	3	25	60	0	Waning	0.731008755	-0.013	0.123	-0.000239127	1.358541436	7.952983709	27.67636667	27.417625	-0.258741667	1000	400	1200	3.5	rubble
357	1	11_12	2	Aug - Mar	11.11.2017 04:00	11.11.2017 04:00	11.11.2017	2017	11	2017_11	11	4	7	60	0	Waning	0.732419722	-0.009	0.186	-0.000498894	1.358541436	7.952983709	27.67636667	27.417625	-0.258741667	1000	400	1200	3.5	rubble
358	1	11_12	2	Aug - Mar	11.11.2017 05:00	11.11.2017 05:00	11.11.2017	2017	11	2017_11	11	5	25	60	0	Waning	0.733830688	-0.004	0.25	-0.000565089	1.358541436	7.952983709	27.67636667	27.417625	-0.258741667	1000	400	1200	3.5	rubble
359	1	11_12	2	Aug - Mar	11.11.2017 06:00	11.11.2017 06:00	11.11.2017	2017	11	2017_11	11	6	18	60	0	Waning	0.735241654	-0.003	0.263	-0.000454961	1.358541436	7.952983709	27.67636667	27.417625	-0.258741667	1000	400	1200	3.5	rubble
360	1	11_12	2	Aug - Mar	11.11.2017 07:00	11.11.2017 07:00	11.11.2017	2017	11	2017_11	11	7	7	51	0	Waning	0.736652621	-0.001	0.266	-0.000397464	1.358541436	7.952983709	27.67636667	27.417625	-0.258741667	1000	400	1200	3.5	rubble
361	1	11_12	2	Aug - Mar	11.11.2017 08:00	11.11.2017 08:00	11.11.2017	2017	11	2017_11	11	8	2	60	0	Waning	0.738063587	-0.002	0.276	-0.000209789	1.358541436	7.952983709	27.67636667	27.417625	-0.258741667	1000	400	1200	3.5	rubble
362	1	11_12	2	Aug - Mar	11.11.2017 09:00	11.11.2017 09:00	11.11.2017	2017	11	2017_11	11	9	15	60	1	Waning	0.739474553	-0.002	0.286	-4.26E-05	1.358541436	7.952983709	27.67636667	27.417625	-0.258741667	1000	400	1200	3.5	rubble
363	1	11_12	2	Aug - Mar	11.11.2017 10:00	11.11.2017 10:00	11.11.2017	2017	11	2017_11	11	10	7	60	0	Waning	0.74088552	-0.002	0.298	3.08E-05	1.358541436	7.952983709	27.67636667	27.417625	-0.258741667	1000	400	1200	3.5	rubble
364	1	11_12	2	Aug - Mar	11.11.2017 11:00	11.11.2017 11:00	11.11.2017	2017	11	2017_11	11	11	2	60	0	Waning	0.742296486	-0.002	0.308	-5.73E-19	1.358541436	7.952983709	27.67636667	27.417625	-0.258741667	1000	400	1200	3.5	rubble
365	1	11_12	2	Aug - Mar	11.11.2017 12:00	11.11.2017 12:00	11.11.2017	2017	11	2017_11	11	12	0	60	0	Waning	0.743707452	0	0.311	-0.000116762	1.358541436	7.952983709	27.67636667	27.417625	-0.258741667	1000	400	1200	3.5	rubble
366	1	11_12	2	Aug - Mar	11.11.2017 13:00	11.11.2017 13:00	11.11.2017	2017	11	2017_11	11	13	7	60	0	Waning	0.745118419	0.003	0.301	-0.000270972	1.358541436	7.952983709	27.67636667	27.417625	-0.258741667	1000	400	1200	3.5	rubble
367	1	11_12	2	Aug - Mar	11.11.2017 14:00	11.11.2017 14:00	11.11.2017	2017	11	2017_11	11	14	2	5	0	Waning	0.746529385	0.006	0.274	-0.000417072	1.358541436	7.952983709	27.67636667	27.417625	-0.258741667	1000	400	1200	3.5	rubble
368	1	01_11	2	Aug - Mar	18.01.2018 07:00	18.01.2018 07:00	18.01.2018	2018	1	2018_01	18	7	19	6	0	New	0.073212868	-0.021	0.445	-0.00013637	2.789989091	5.033739457	21.88776667	21.93575	0.047983333	1000	400	1200	3.5	rubble
369	1	01_11	2	Aug - Mar	18.01.2018 08:00	18.01.2018 08:00	18.01.2018	2018	1	2018_01	18	8	0	60	0	New	0.074623835	-0.019	0.464	-0.000345422	2.789989091	5.033739457	21.88776667	21.93575	0.047983333	1000	400	1200	3.5	rubble
370	1	01_11	2	Aug - Mar	18.01.2018 09:00	18.01.2018 09:00	18.01.2018	2018	1	2018_01	18	9	0	60	0	New	0.076034801	-0.004	0.527	-0.001565826	2.789989091	5.033739457	21.88776667	21.93575	0.047983333	1000	400	1200	3.5	rubble
371	1	01_11	2	Aug - Mar	18.01.2018 10:00	18.01.2018 10:00	18.01.2018	2018	1	2018_01	18	10	0	60	0	New	0.077445767	0.015	0.485	-0.002536636	2.789989091	5.033739457	21.88776667	21.93575	0.047983333	1000	400	1200	3.5	rubble
372	1	01_11	2	Aug - Mar	18.01.2018 11:00	18.01.2018 11:00	18.01.2018	2018	1	2018_01	18	11	0	60	0	New	0.078856734	0.031	0.337	-0.002953855	2.789989091	5.033739457	21.88776667	21.93575	0.047983333	1000	400	1200	3.5	rubble
373	1	01_11	2	Aug - Mar	18.01.2018 12:00	18.01.2018 12:00	18.01.2018	2018	1	2018_01	18	12	0	60	1	New	0.0802677	0.043	0.104	-0.002681409	2.789989091	5.033739457	21.88776667	21.93575	0.047983333	1000	400	1200	3.5	rubble
374	1	01_11	2	Aug - Mar	18.01.2018 13:00	18.01.2018 13:00	18.01.2018	2018	1	2018_01	18	13	0	60	1	New	0.081678666	0.046	-0.171	-0.001772077	2.789989091	5.033739457	21.88776667	21.93575	0.047983333	1000	400	1200	3.5	rubble
375	1	01_11	2	Aug - Mar	18.01.2018 14:00	18.01.2018 14:00	18.01.2018	2018	1	2018_01	18	14	0	51	0	New	0.083089633	0.041	-0.433	-0.000394073	2.789989091	5.033739457	21.88776667	21.93575	0.047983333	1000	400	1200	3.5	rubble
376	1	01_11	2	Aug - Mar	18.01.2018 15:00	18.01.2018 15:00	18.01.2018	2018	1	2018_01	18	15	0	60	1	New	0.084500599	0.026	-0.628	0.001109981	2.789989091	5.033739457	21.88776667	21.93575	0.047983333	1000	400	1200	3.5	rubble
377	1	01_11	2	Aug - Mar	18.01.2018 16:00	18.01.2018 16:00	18.01.2018	2018	1	2018_01	18	16	0	60	0	New	0.085911565	0.008	-0.72	0.002374171	2.789989091	5.033739457	21.88776667	21.93575	0.047983333	1000	400	1200	3.5	rubble
378	1	01_11	2	Aug - Mar	18.01.2018 17:00	18.01.2018 17:00	18.01.2018	2018	1	2018_01	18	17	0	60	0	New	0.087322532	-0.011	-0.697	0.003052779	1.830259264	5.033739457	21.73933333	21.773875	0.034541667	1000	400	1200	3.5	rubble
379	1	01_11	2	Aug - Mar	18.01.2018 18:00	18.01.2018 18:00	18.01.2018	2018	1	2018_01	18	18	0	60	1	New	0.088733498	-0.026	-0.574	0.003003538	1.830259264	5.033739457	21.73933333	21.773875	0.034541667	1000	400	1200	3.5	rubble
380	1	01_11	2	Aug - Mar	18.01.2018 19:00	18.01.2018 19:00	18.01.2018	2018	1	2018_01	18	19	0	60	1	New	0.090144464	-0.033	-0.388	0.002273036	1.830259264	5.033739457	21.73933333	21.773875	0.034541667	1000	400	1200	3.5	rubble
381	1	01_11	2	Aug - Mar	18.01.2018 20:00	18.01.2018 20:00	18.01.2018	2018	1	2018_01	18	20	0	60	2	New	0.091555431	-0.032	-0.189	0.001061772	1.830259264	5.033739457	21.73933333	21.773875	0.034541667	1000	400	1200	3.5	rubble
382	1	01_11	2	Aug - Mar	18.01.2018 21:00	18.01.2018 21:00	18.01.2018	2018	1	2018_01	18	21	0	55	2	New	0.092966397	-0.023	-0.025	-0.000303406	1.830259264	5.033739457	21.73933333	21.773875	0.034541667	1000	400	1200	3.5	rubble
383	1	01_11	2	Aug - Mar	18.01.2018 22:00	18.01.2018 22:00	18.01.2018	2018	1	2018_01	18	22	0	60	0	New	0.094377363	-0.011	0.072	-0.001435058	1.830259264	5.033739457	21.73933333	21.773875	0.034541667	1000	400	1200	3.5	rubble
384	1	01_11	2	Aug - Mar	18.01.2018 23:00	18.01.2018 23:00	18.01.2018	2018	1	2018_01	18	23	0	60	1	New	0.09578833	0.003	0.089	-0.002063246	1.830259264	5.033739457	21.73933333	21.773875	0.034541667	1000	400	1200	3.5	rubble
385	1	01_11	2	Aug - Mar	19.01.2018 00:00	19.01.2018 00:00	19.01.2018	2018	1	2018_01	19	0	0	60	0	New	0.097199296	0.012	0.039	-0.002059708	1.830259264	5.033739457	21.73933333	21.773875	0.034541667	1000	400	1200	3.5	rubble
386	1	01_11	2	Aug - Mar	19.01.2018 01:00	19.01.2018 01:00	19.01.2018	2018	1	2018_01	19	1	0	60	0	New	0.098610262	0.016	-0.05	-0.001491228	1.830259264	5.033739457	21.73933333	21.773875	0.034541667	1000	400	1200	3.5	rubble
387	1	01_11	2	Aug - Mar	19.01.2018 02:00	19.01.2018 02:00	19.01.2018	2018	1	2018_01	19	2	0	60	0	New	0.100021229	0.013	-0.138	-0.000530739	1.830259264	5.033739457	21.73933333	21.773875	0.034541667	1000	400	1200	3.5	rubble
388	1	01_11	2	Aug - Mar	19.01.2018 03:00	19.01.2018 03:00	19.01.2018	2018	1	2018_01	19	3	0	60	0	New	0.101432195	0.005	-0.189	0.00054725	1.830259264	5.033739457	21.73933333	21.773875	0.034541667	1000	400	1200	3.5	rubble
389	1	01_11	2	Aug - Mar	19.01.2018 04:00	19.01.2018 04:00	19.01.2018	2018	1	2018_01	19	4	0	51	1	New	0.102843161	-0.008	-0.175	0.001419284	1.830259264	5.033739457	21.73933333	21.773875	0.034541667	1000	400	1200	3.5	rubble
390	1	01_11	2	Aug - Mar	19.01.2018 05:00	19.01.2018 05:00	19.01.2018	2018	1	2018_01	19	5	0	60	1	New	0.104254128	-0.019	-0.091	0.001890019	1.830259264	5.033739457	21.73933333	21.773875	0.034541667	1000	400	1200	3.5	rubble
391	1	01_11	2	Aug - Mar	19.01.2018 06:00	19.01.2018 06:00	19.01.2018	2018	1	2018_01	19	6	20	60	2	New	0.105665094	-0.028	0.105	0.001640572	1.830259264	5.033739457	21.73933333	21.773875	0.034541667	1000	400	1200	3.5	rubble
392	1	01_11	2	Aug - Mar	19.01.2018 07:00	19.01.2018 07:00	19.01.2018	2018	1	2018_01	19	7	20	60	1	New	0.10707606	-0.027	0.272	0.000861861	1.830259264	5.033739457	21.73933333	21.773875	0.034541667	1000	400	1200	3.5	rubble
393	1	01_11	2	Aug - Mar	19.01.2018 08:00	19.01.2018 08:00	19.01.2018	2018	1	2018_01	19	8	0	60	0	New	0.108487027	-0.022	0.369	0.000148902	1.830259264	5.033739457	21.73933333	21.773875	0.034541667	1000	400	1200	3.5	rubble
394	1	01_11	2	Aug - Mar	19.01.2018 09:00	19.01.2018 09:00	19.01.2018	2018	1	2018_01	19	9	0	60	0	New	0.109897993	-0.01	0.464	-0.00101548	1.830259264	5.033739457	21.73933333	21.773875	0.034541667	1000	400	1200	3.5	rubble
395	1	01_11	2	Aug - Mar	19.01.2018 10:00	19.01.2018 10:00	19.01.2018	2018	1	2018_01	19	10	0	60	2	New	0.111308959	0.006	0.469	-0.002047029	1.830259264	5.033739457	21.73933333	21.773875	0.034541667	1000	400	1200	3.5	rubble
396	1	01_11	2	Aug - Mar	19.01.2018 11:00	19.01.2018 11:00	19.01.2018	2018	1	2018_01	19	11	0	3	0	New	0.112719926	0.023	0.372	-0.002679493	1.830259264	5.033739457	21.73933333	21.773875	0.034541667	1000	400	1200	3.5	rubble
397	1	02_10	2	Aug - Mar	02.02.2018 10:00	02.02.2018 10:00	02.02.2018	2018	2	2018_02	2	10	15	26	0	Full	0.619256839	-0.001	0.42	-0.00180289	1.299199492	5.104416737	21.0348	21.265125	0.230325	1000	400	1200	3.5	rubble
398	1	02_10	2	Aug - Mar	02.02.2018 11:00	02.02.2018 11:00	02.02.2018	2018	2	2018_02	2	11	2	60	0	Full	0.620667806	0.008	0.404	-0.002250479	1.299199492	5.104416737	21.0348	21.265125	0.230325	1000	400	1200	3.5	rubble
399	1	02_10	2	Aug - Mar	02.02.2018 12:00	02.02.2018 12:00	02.02.2018	2018	2	2018_02	2	12	0	60	0	Full	0.622078772	0.024	0.3	-0.002712664	1.299199492	5.104416737	21.0348	21.265125	0.230325	1000	400	1200	3.5	rubble
400	1	02_10	2	Aug - Mar	02.02.2018 13:00	02.02.2018 13:00	02.02.2018	2018	2	2018_02	2	13	7	60	0	Full	0.623489738	0.035	0.116	-0.002504791	1.299199492	5.104416737	21.0348	21.265125	0.230325	1000	400	1200	3.5	rubble
401	1	02_10	2	Aug - Mar	02.02.2018 14:00	02.02.2018 14:00	02.02.2018	2018	2	2018_02	2	14	2	60	4	Full	0.624900705	0.039	-0.11	-0.001701754	1.299199492	5.104416737	21.0348	21.265125	0.230325	1000	400	1200	3.5	rubble
402	1	02_10	2	Aug - Mar	02.02.2018 15:00	02.02.2018 15:00	02.02.2018	2018	2	2018_02	2	15	25	60	4	Waning	0.626311671	0.035	-0.33	-0.000503317	1.299199492	5.104416737	21.0348	21.265125	0.230325	1000	400	1200	3.5	rubble
403	1	02_10	2	Aug - Mar	02.02.2018 16:00	02.02.2018 16:00	02.02.2018	2018	2	2018_02	2	16	7	60	1	Waning	0.627722637	0.023	-0.498	0.000800088	1.299199492	5.104416737	21.0348	21.265125	0.230325	1000	400	1200	3.5	rubble
404	1	02_10	2	Aug - Mar	02.02.2018 17:00	02.02.2018 17:00	02.02.2018	2018	2	2018_02	2	17	2	60	2	Waning	0.629133604	0.007	-0.581	0.001911544	1.051070772	4.64356272	21.0979	21.311375	0.213475	1000	400	1200	3.5	rubble
405	1	02_10	2	Aug - Mar	02.02.2018 18:00	02.02.2018 18:00	02.02.2018	2018	2	2018_02	2	18	15	60	2	Waning	0.63054457	-0.01	-0.564	0.002584255	1.051070772	4.64356272	21.0979	21.311375	0.213475	1000	400	1200	3.5	rubble
406	1	02_10	2	Aug - Mar	02.02.2018 19:00	02.02.2018 19:00	02.02.2018	2018	2	2018_02	2	19	7	60	1	Waning	0.631955536	-0.023	-0.457	0.002664603	1.051070772	4.64356272	21.0979	21.311375	0.213475	1000	400	1200	3.5	rubble
407	1	02_10	2	Aug - Mar	02.02.2018 20:00	02.02.2018 20:00	02.02.2018	2018	2	2018_02	2	20	2	60	0	Waning	0.633366503	-0.031	-0.287	0.002146543	1.051070772	4.64356272	21.0979	21.311375	0.213475	1000	400	1200	3.5	rubble
408	1	02_10	2	Aug - Mar	02.02.2018 21:00	02.02.2018 21:00	02.02.2018	2018	2	2018_02	2	21	15	60	0	Waning	0.634777469	-0.032	-0.095	0.001175144	1.051070772	4.64356272	21.0979	21.311375	0.213475	1000	400	1200	3.5	rubble
409	1	02_10	2	Aug - Mar	02.02.2018 22:00	02.02.2018 22:00	02.02.2018	2018	2	2018_02	2	22	7	60	2	Waning	0.636188435	-0.024	0.072	-3.35E-05	1.051070772	4.64356272	21.0979	21.311375	0.213475	1000	400	1200	3.5	rubble
410	1	02_10	2	Aug - Mar	02.02.2018 23:00	02.02.2018 23:00	02.02.2018	2018	2	2018_02	2	23	2	60	1	Waning	0.637599402	-0.013	0.179	-0.001190329	1.051070772	4.64356272	21.0979	21.311375	0.213475	1000	400	1200	3.5	rubble
411	1	02_10	2	Aug - Mar	02.02.2018 00:00	02.02.2018 00:00	02.02.2018	2018	2	2018_02	2	0	1	5	0	Waning	0.639010368	0.002	0.204	-0.001995135	1.051070772	4.64356272	21.0979	21.311375	0.213475	1000	400	1200	3.5	rubble
412	4	11_09	2	Aug - Mar	27.11.2017 10:00	27.11.2017 10:00	27.11.2017	2017	11	2017_11	27	10	9	17	0	Waxing	0.316559784	0.009	0.054	-6.59E-05	1.106945965	6.516802274	26.42873333	26.32675	-0.101983333	5300	360	160	5	mud
413	4	11_09	2	Aug - Mar	27.11.2017 11:00	27.11.2017 11:00	27.11.2017	2017	11	2017_11	27	11	0	60	0	Waxing	0.31797075	0.007	0.04	6.37E-05	1.106945965	6.516802274	26.42873333	26.32675	-0.101983333	5300	360	160	5	mud
414	4	11_09	2	Aug - Mar	27.11.2017 12:00	27.11.2017 12:00	27.11.2017	2017	11	2017_11	27	12	0	60	0	Waxing	0.319381716	0.003	0.009	0.000390388	1.106945965	6.516802274	26.42873333	26.32675	-0.101983333	5300	360	160	5	mud
415	4	11_09	2	Aug - Mar	27.11.2017 13:00	27.11.2017 13:00	27.11.2017	2017	11	2017_11	27	13	0	60	3	Waxing	0.320792683	0	0.002	0.000600767	1.106945965	6.516802274	26.42873333	26.32675	-0.101983333	5300	360	160	5	mud
416	4	11_09	2	Aug - Mar	27.11.2017 14:00	27.11.2017 14:00	27.11.2017	2017	11	2017_11	27	14	0	60	0	Waxing	0.322203649	-0.003	0.015	0.000613888	1.106945965	6.516802274	26.42873333	26.32675	-0.101983333	5300	360	160	5	mud
417	4	11_09	2	Aug - Mar	27.11.2017 15:00	27.11.2017 15:00	27.11.2017	2017	11	2017_11	27	15	0	60	0	Waxing	0.323614615	-0.004	0.037	0.000400265	1.106945965	6.516802274	26.42873333	26.32675	-0.101983333	5300	360	160	5	mud
418	4	11_09	2	Aug - Mar	27.11.2017 16:00	27.11.2017 16:00	27.11.2017	2017	11	2017_11	27	16	0	60	0	Waxing	0.325025582	-0.002	0.053	3.72E-05	1.106945965	6.516802274	26.42873333	26.32675	-0.101983333	5300	360	160	5	mud
419	4	11_09	2	Aug - Mar	27.11.2017 17:00	27.11.2017 17:00	27.11.2017	2017	11	2017_11	27	17	0	52	1	Waxing	0.326436548	0.003	0.047	-0.000386997	1.210904721	6.231826709	26.3424	26.284125	-0.058275	5300	360	160	5	mud
420	4	11_09	2	Aug - Mar	27.11.2017 18:00	27.11.2017 18:00	27.11.2017	2017	11	2017_11	27	18	0	60	0	Waxing	0.327847514	0.008	0.013	-0.000692909	1.210904721	6.231826709	26.3424	26.284125	-0.058275	5300	360	160	5	mud
421	4	11_09	2	Aug - Mar	27.11.2017 19:00	27.11.2017 19:00	27.11.2017	2017	11	2017_11	27	19	0	60	1	Waxing	0.329258481	0.012	-0.05	-0.00080805	1.210904721	6.231826709	26.3424	26.284125	-0.058275	5300	360	160	5	mud
422	4	11_09	2	Aug - Mar	27.11.2017 20:00	27.11.2017 20:00	27.11.2017	2017	11	2017_11	27	20	0	60	1	Waxing	0.330669447	0.013	-0.128	-0.000623323	1.210904721	6.231826709	26.3424	26.284125	-0.058275	5300	360	160	5	mud
423	4	11_09	2	Aug - Mar	27.11.2017 21:00	27.11.2017 21:00	27.11.2017	2017	11	2017_11	27	21	0	60	4	Waxing	0.332080413	0.011	-0.204	-0.000190181	1.210904721	6.231826709	26.3424	26.284125	-0.058275	5300	360	160	5	mud
424	4	11_09	2	Aug - Mar	27.11.2017 22:00	27.11.2017 22:00	27.11.2017	2017	11	2017_11	27	22	0	60	1	Waxing	0.33349138	0.006	-0.257	0.000359281	1.210904721	6.231826709	26.3424	26.284125	-0.058275	5300	360	160	5	mud
425	4	11_09	2	Aug - Mar	27.11.2017 23:00	27.11.2017 23:00	27.11.2017	2017	11	2017_11	27	23	0	60	1	Waxing	0.334902346	-0.001	-0.269	0.000895179	1.210904721	6.231826709	26.3424	26.284125	-0.058275	5300	360	160	5	mud
426	4	11_09	2	Aug - Mar	28.11.2017 00:00	28.11.2017 00:00	28.11.2017	2017	11	2017_11	28	0	0	56	1	Waxing	0.336313312	-0.009	-0.232	0.001258735	1.210904721	6.231826709	26.3424	26.284125	-0.058275	5300	360	160	5	mud
427	4	11_09	2	Aug - Mar	28.11.2017 01:00	28.11.2017 01:00	28.11.2017	2017	11	2017_11	28	1	0	60	0	Waxing	0.337724279	-0.017	-0.148	0.001338641	1.210904721	6.231826709	26.3424	26.284125	-0.058275	5300	360	160	5	mud
428	4	11_09	2	Aug - Mar	28.11.2017 02:00	28.11.2017 02:00	28.11.2017	2017	11	2017_11	28	2	0	60	0	Waxing	0.339135245	-0.021	-0.032	0.001110423	1.210904721	6.231826709	26.3424	26.284125	-0.058275	5300	360	160	5	mud
429	4	11_09	2	Aug - Mar	28.11.2017 03:00	28.11.2017 03:00	28.11.2017	2017	11	2017_11	28	3	0	60	0	Waxing	0.340546211	-0.021	0.096	0.000620669	1.210904721	6.231826709	26.3424	26.284125	-0.058275	5300	360	160	5	mud
430	4	11_09	2	Aug - Mar	28.11.2017 04:00	28.11.2017 04:00	28.11.2017	2017	11	2017_11	28	4	0	60	1	Waxing	0.341957178	-0.018	0.212	-9.29E-06	1.210904721	6.231826709	26.3424	26.284125	-0.058275	5300	360	160	5	mud
431	4	11_09	2	Aug - Mar	28.11.2017 05:00	28.11.2017 05:00	28.11.2017	2017	11	2017_11	28	5	0	60	3	Waxing	0.343368144	-0.011	0.294	-0.000643521	1.210904721	6.231826709	26.3424	26.284125	-0.058275	5300	360	160	5	mud
432	4	11_09	2	Aug - Mar	28.11.2017 06:00	28.11.2017 06:00	28.11.2017	2017	11	2017_11	28	6	19	60	1	Waxing	0.34477911	0.005	0.313	-0.001418989	1.210904721	6.231826709	26.3424	26.284125	-0.058275	5300	360	160	5	mud
433	4	11_09	2	Aug - Mar	28.11.2017 07:00	28.11.2017 07:00	28.11.2017	2017	11	2017_11	28	7	0	60	5	Waxing	0.346190077	0.008	0.305	-0.001450096	1.210904721	6.231826709	26.3424	26.284125	-0.058275	5300	360	160	5	mud
434	4	11_09	2	Aug - Mar	28.11.2017 08:00	28.11.2017 08:00	28.11.2017	2017	11	2017_11	28	8	0	60	0	Waxing	0.347601043	0.015	0.235	-0.001442724	1.210904721	6.231826709	26.3424	26.284125	-0.058275	5300	360	160	5	mud
435	4	11_09	2	Aug - Mar	28.11.2017 09:00	28.11.2017 09:00	28.11.2017	2017	11	2017_11	28	9	0	60	0	Waxing	0.349012009	0.019	0.132	-0.001140793	1.210904721	6.231826709	26.3424	26.284125	-0.058275	5300	360	160	5	mud
436	4	11_09	2	Aug - Mar	28.11.2017 10:00	28.11.2017 10:00	28.11.2017	2017	11	2017_11	28	10	0	60	0	Waxing	0.350422976	0.018	0.02	-0.000597523	1.210904721	6.231826709	26.3424	26.284125	-0.058275	5300	360	160	5	mud
437	4	11_09	2	Aug - Mar	28.11.2017 11:00	28.11.2017 11:00	28.11.2017	2017	11	2017_11	28	11	0	60	3	Waxing	0.351833942	0.014	-0.078	6.50E-05	1.210904721	6.231826709	26.3424	26.284125	-0.058275	5300	360	160	5	mud
438	4	11_09	2	Aug - Mar	28.11.2017 12:00	28.11.2017 12:00	28.11.2017	2017	11	2017_11	28	12	0	60	3	Waxing	0.353244908	0.007	-0.139	0.00072667	1.210904721	6.231826709	26.3424	26.284125	-0.058275	5300	360	160	5	mud
439	4	11_09	2	Aug - Mar	28.11.2017 13:00	28.11.2017 13:00	28.11.2017	2017	11	2017_11	28	13	0	54	1	Waxing	0.354655875	-0.002	-0.151	0.001200649	1.210904721	6.231826709	26.3424	26.284125	-0.058275	5300	360	160	5	mud
440	4	11_09	2	Aug - Mar	28.11.2017 14:00	28.11.2017 14:00	28.11.2017	2017	11	2017_11	28	14	0	60	0	Waxing	0.356066841	-0.009	-0.115	0.001364588	1.210904721	6.231826709	26.3424	26.284125	-0.058275	5300	360	160	5	mud
441	4	11_09	2	Aug - Mar	28.11.2017 15:00	28.11.2017 15:00	28.11.2017	2017	11	2017_11	28	15	0	60	0	Waxing	0.357477807	-0.013	-0.045	0.001146838	1.210904721	6.231826709	26.3424	26.284125	-0.058275	5300	360	160	5	mud
442	4	11_09	2	Aug - Mar	28.11.2017 16:00	28.11.2017 16:00	28.11.2017	2017	11	2017_11	28	16	0	13	0	Waxing	0.358888774	-0.012	0.034	0.000606516	1.210904721	6.231826709	26.3424	26.284125	-0.058275	5300	360	160	5	mud
443	1	03_08	2	Aug - Mar	03.03.2019 09:00	03.03.2019 09:00	03.03.2019	2019	3	2019_03	3	9	13	47	0	New	0.926080326	0.026	0.272	-0.00263379	1.283007767	5.268863073	21.48006667	21.6575	0.177433333	1000	400	1200	3.5	rubble
444	1	03_08	2	Aug - Mar	03.03.2019 10:00	03.03.2019 10:00	03.03.2019	2019	3	2019_03	3	10	7	60	0	New	0.927491293	0.036	0.111	-0.002599145	1.283007767	5.268863073	21.48006667	21.6575	0.177433333	1000	400	1200	3.5	rubble
445	1	03_08	2	Aug - Mar	03.03.2019 11:00	03.03.2019 11:00	03.03.2019	2019	3	2019_03	3	11	2	60	1	New	0.928902259	0.041	-0.128	-0.001945304	1.283007767	5.268863073	21.48006667	21.6575	0.177433333	1000	400	1200	3.5	rubble
446	1	03_08	2	Aug - Mar	03.03.2019 12:00	03.03.2019 12:00	03.03.2019	2019	3	2019_03	3	12	0	60	1	New	0.930313225	0.039	-0.371	-0.000776353	1.283007767	5.268863073	21.48006667	21.6575	0.177433333	1000	400	1200	3.5	rubble
447	1	03_08	2	Aug - Mar	03.03.2019 13:00	03.03.2019 13:00	03.03.2019	2019	3	2019_03	3	13	7	60	0	New	0.931724192	0.027	-0.564	0.000636297	1.283007767	5.268863073	21.48006667	21.6575	0.177433333	1000	400	1200	3.5	rubble
448	1	03_08	2	Aug - Mar	03.03.2019 14:00	03.03.2019 14:00	03.03.2019	2019	3	2019_03	3	14	2	60	2	New	0.933135158	0.011	-0.671	0.001900192	1.283007767	5.268863073	21.48006667	21.6575	0.177433333	1000	400	1200	3.5	rubble
449	1	03_08	2	Aug - Mar	03.03.2019 15:00	03.03.2019 15:00	03.03.2019	2019	3	2019_03	3	15	25	60	0	New	0.934546124	-0.008	-0.669	0.002730355	1.283007767	5.268863073	21.48006667	21.6575	0.177433333	1000	400	1200	3.5	rubble
450	1	03_08	2	Aug - Mar	03.03.2019 16:00	03.03.2019 16:00	03.03.2019	2019	3	2019_03	3	16	7	60	2	New	0.935957091	-0.023	-0.567	0.00292378	1.283007767	5.268863073	21.48006667	21.6575	0.177433333	1000	400	1200	3.5	rubble
451	1	03_08	2	Aug - Mar	03.03.2019 17:00	03.03.2019 17:00	03.03.2019	2019	3	2019_03	3	17	2	60	0	New	0.937368057	-0.032	-0.391	0.002449654	0.797716163	4.926656815	21.60013333	21.841125	0.240991667	1000	400	1200	3.5	rubble
452	1	03_08	2	Aug - Mar	03.03.2019 18:00	03.03.2019 18:00	03.03.2019	2019	3	2019_03	3	18	15	60	0	New	0.938779023	-0.035	-0.184	0.001451128	0.797716163	4.926656815	21.60013333	21.841125	0.240991667	1000	400	1200	3.5	rubble
453	1	03_08	2	Aug - Mar	03.03.2019 19:00	03.03.2019 19:00	03.03.2019	2019	3	2019_03	3	19	7	60	1	New	0.94018999	-0.029	0.006	0.000187085	0.797716163	4.926656815	21.60013333	21.841125	0.240991667	1000	400	1200	3.5	rubble
454	1	03_08	2	Aug - Mar	03.03.2019 20:00	03.03.2019 20:00	03.03.2019	2019	3	2019_03	3	20	2	60	0	New	0.941600956	-0.017	0.138	-0.001047177	0.797716163	4.926656815	21.60013333	21.841125	0.240991667	1000	400	1200	3.5	rubble
455	1	03_08	2	Aug - Mar	03.03.2019 21:00	03.03.2019 21:00	03.03.2019	2019	3	2019_03	3	21	15	60	1	New	0.943011922	-0.003	0.191	-0.001920831	0.797716163	4.926656815	21.60013333	21.841125	0.240991667	1000	400	1200	3.5	rubble
456	1	03_08	2	Aug - Mar	03.03.2019 22:00	03.03.2019 22:00	03.03.2019	2019	3	2019_03	3	22	7	56	1	New	0.944422889	0.01	0.161	-0.002268613	0.797716163	4.926656815	21.60013333	21.841125	0.240991667	1000	400	1200	3.5	rubble
457	1	03_08	2	Aug - Mar	03.03.2019 23:00	03.03.2019 23:00	03.03.2019	2019	3	2019_03	3	23	2	60	2	New	0.945833855	0.018	0.068	-0.002037594	0.797716163	4.926656815	21.60013333	21.841125	0.240991667	1000	400	1200	3.5	rubble
458	1	03_08	2	Aug - Mar	03.03.2019 00:00	03.03.2019 00:00	03.03.2019	2019	3	2019_03	3	0	27	60	2	New	0.947244821	0.02	-0.052	-0.001257408	0.797716163	4.926656815	21.60013333	21.841125	0.240991667	1000	400	1200	3.5	rubble
459	1	03_08	2	Aug - Mar	03.03.2019 01:00	03.03.2019 01:00	03.03.2019	2019	3	2019_03	3	1	7	60	0	New	0.948655788	0.014	-0.155	-0.000148902	0.797716163	4.926656815	21.60013333	21.841125	0.240991667	1000	400	1200	3.5	rubble
460	1	03_08	2	Aug - Mar	03.03.2019 02:00	03.03.2019 02:00	03.03.2019	2019	3	2019_03	3	2	2	60	2	New	0.950066754	0.003	-0.204	0.000992629	0.797716163	4.926656815	21.60013333	21.841125	0.240991667	1000	400	1200	3.5	rubble
461	1	03_08	2	Aug - Mar	03.03.2019 03:00	03.03.2019 03:00	03.03.2019	2019	3	2019_03	3	3	25	60	5	New	0.95147772	-0.01	-0.176	0.001846823	0.797716163	4.926656815	21.60013333	21.841125	0.240991667	1000	400	1200	3.5	rubble
462	1	03_08	2	Aug - Mar	03.03.2019 04:00	03.03.2019 04:00	03.03.2019	2019	3	2019_03	3	4	7	60	0	New	0.952888687	-0.022	-0.07	0.002170279	0.797716163	4.926656815	21.60013333	21.841125	0.240991667	1000	400	1200	3.5	rubble
463	1	03_08	2	Aug - Mar	03.03.2019 05:00	03.03.2019 05:00	03.03.2019	2019	3	2019_03	3	5	2	40	0	New	0.954299653	-0.029	0.09	0.001846528	0.797716163	4.926656815	21.60013333	21.841125	0.240991667	1000	400	1200	3.5	rubble
464	4	03_07	2	Aug - Mar	28.03.2019 09:00	28.03.2019 09:00	28.03.2019	2019	3	2019_03	28	9	0	55	0	Waning	0.772660126	0.01	-0.284	0.000148459	0.884199426	4.120617005	22.53196667	22.738	0.206033333	4700	860	400	2.5	sand
465	4	03_07	2	Aug - Mar	28.03.2019 10:00	28.03.2019 10:00	28.03.2019	2019	3	2019_03	28	10	0	60	0	Waning	0.774071092	0.007	-0.335	0.000318296	0.884199426	4.120617005	22.53196667	22.738	0.206033333	4700	860	400	2.5	sand
466	4	03_07	2	Aug - Mar	28.03.2019 11:00	28.03.2019 11:00	28.03.2019	2019	3	2019_03	28	11	0	60	6	Waning	0.775482059	0.003	-0.366	0.000481203	0.884199426	4.120617005	22.53196667	22.738	0.206033333	4700	860	400	2.5	sand
467	4	03_07	2	Aug - Mar	28.03.2019 12:00	28.03.2019 12:00	28.03.2019	2019	3	2019_03	28	12	0	60	3	Waning	0.776893025	-0.001	-0.373	0.000615657	0.884199426	4.120617005	22.53196667	22.738	0.206033333	4700	860	400	2.5	sand
468	4	03_07	2	Aug - Mar	28.03.2019 13:00	28.03.2019 13:00	28.03.2019	2019	3	2019_03	28	13	0	60	4	Waning	0.778303991	-0.006	-0.352	0.000724753	0.884199426	4.120617005	22.53196667	22.738	0.206033333	4700	860	400	2.5	sand
469	4	03_07	2	Aug - Mar	28.03.2019 14:00	28.03.2019 14:00	28.03.2019	2019	3	2019_03	28	14	0	60	5	Waning	0.779714958	-0.01	-0.303	0.000783134	0.884199426	4.120617005	22.53196667	22.738	0.206033333	4700	860	400	2.5	sand
470	4	03_07	2	Aug - Mar	28.03.2019 15:00	28.03.2019 15:00	28.03.2019	2019	3	2019_03	28	15	0	60	1	Waning	0.781125924	-0.014	-0.228	0.000754828	0.884199426	4.120617005	22.53196667	22.738	0.206033333	4700	860	400	2.5	sand
471	4	03_07	2	Aug - Mar	28.03.2019 16:00	28.03.2019 16:00	28.03.2019	2019	3	2019_03	28	16	0	60	3	Waning	0.78253689	-0.017	-0.134	0.000631579	0.884199426	4.120617005	22.53196667	22.738	0.206033333	4700	860	400	2.5	sand
472	4	03_07	2	Aug - Mar	28.03.2019 17:00	28.03.2019 17:00	28.03.2019	2019	3	2019_03	28	17	0	60	1	Waning	0.783947857	-0.018	-0.031	0.000393484	0.913533457	3.965511359	22.634	22.74125	0.10725	4700	860	400	2.5	sand
473	4	03_07	2	Aug - Mar	28.03.2019 18:00	28.03.2019 18:00	28.03.2019	2019	3	2019_03	28	18	0	60	1	Waning	0.785358823	-0.015	0.066	4.66E-05	0.913533457	3.965511359	22.634	22.74125	0.10725	4700	860	400	2.5	sand
474	4	03_07	2	Aug - Mar	28.03.2019 19:00	28.03.2019 19:00	28.03.2019	2019	3	2019_03	28	19	0	60	1	Waning	0.786769789	-0.011	0.146	-0.000315495	0.913533457	3.965511359	22.634	22.74125	0.10725	4700	860	400	2.5	sand
475	4	03_07	2	Aug - Mar	28.03.2019 20:00	28.03.2019 20:00	28.03.2019	2019	3	2019_03	28	20	0	60	6	Waning	0.788180756	-0.006	0.198	-0.000635265	0.913533457	3.965511359	22.634	22.74125	0.10725	4700	860	400	2.5	sand
476	4	03_07	2	Aug - Mar	28.03.2019 21:00	28.03.2019 21:00	28.03.2019	2019	3	2019_03	28	21	0	60	4	Waning	0.789591722	-0.002	0.22	-0.000817632	0.913533457	3.965511359	22.634	22.74125	0.10725	4700	860	400	2.5	sand
477	4	03_07	2	Aug - Mar	28.03.2019 22:00	28.03.2019 22:00	28.03.2019	2019	3	2019_03	28	22	0	55	4	Waning	0.791002688	0.002	0.215	-0.000801268	0.913533457	3.965511359	22.634	22.74125	0.10725	4700	860	400	2.5	sand
478	4	03_07	2	Aug - Mar	28.03.2019 23:00	28.03.2019 23:00	28.03.2019	2019	3	2019_03	28	23	0	60	3	Waning	0.792413655	0.005	0.193	-0.000604747	0.913533457	3.965511359	22.634	22.74125	0.10725	4700	860	400	2.5	sand
479	4	03_07	2	Aug - Mar	29.03.2019 00:00	29.03.2019 00:00	29.03.2019	2019	3	2019_03	29	0	0	60	5	Waning	0.793824621	0.004	0.168	-0.000281291	0.913533457	3.965511359	22.634	22.74125	0.10725	4700	860	400	2.5	sand
480	4	03_07	2	Aug - Mar	29.03.2019 01:00	29.03.2019 01:00	29.03.2019	2019	3	2019_03	29	1	0	60	1	Waning	0.795235587	0.003	0.148	3.10E-05	0.913533457	3.965511359	22.634	22.74125	0.10725	4700	860	400	2.5	sand
481	4	03_07	2	Aug - Mar	29.03.2019 02:00	29.03.2019 02:00	29.03.2019	2019	3	2019_03	29	2	0	60	0	Waning	0.796646554	0	0.14	0.000236916	0.913533457	3.965511359	22.634	22.74125	0.10725	4700	860	400	2.5	sand
482	4	03_07	2	Aug - Mar	29.03.2019 03:00	29.03.2019 03:00	29.03.2019	2019	3	2019_03	29	3	0	60	2	Waning	0.79805752	0	0.139	0.000273036	0.913533457	3.965511359	22.634	22.74125	0.10725	4700	860	400	2.5	sand
483	4	03_07	2	Aug - Mar	29.03.2019 04:00	29.03.2019 04:00	29.03.2019	2019	3	2019_03	29	4	0	60	4	Waning	0.799468486	0.001	0.136	7.74E-05	0.913533457	3.965511359	22.634	22.74125	0.10725	4700	860	400	2.5	sand
484	4	03_07	2	Aug - Mar	29.03.2019 05:00	29.03.2019 05:00	29.03.2019	2019	3	2019_03	29	5	30	52	2	Waning	0.800879453	0.006	0.103	-0.000372549	0.913533457	3.965511359	22.634	22.74125	0.10725	4700	860	400	2.5	sand
485	4	03_07	2	Aug - Mar	29.03.2019 06:00	29.03.2019 06:00	29.03.2019	2019	3	2019_03	29	6	30	60	0	Waning	0.802290419	0.011	0.048	-0.00065959	0.913533457	3.965511359	22.634	22.74125	0.10725	4700	860	400	2.5	sand
486	4	03_07	2	Aug - Mar	29.03.2019 07:00	29.03.2019 07:00	29.03.2019	2019	3	2019_03	29	7	0	60	2	Waning	0.803701385	0.013	0.01	-0.000743181	0.913533457	3.965511359	22.634	22.74125	0.10725	4700	860	400	2.5	sand
487	4	03_07	2	Aug - Mar	29.03.2019 08:00	29.03.2019 08:00	29.03.2019	2019	3	2019_03	29	8	0	60	4	Waning	0.805112352	0.017	-0.085	-0.000759251	0.913533457	3.965511359	22.634	22.74125	0.10725	4700	860	400	2.5	sand
488	4	03_07	2	Aug - Mar	29.03.2019 09:00	29.03.2019 09:00	29.03.2019	2019	3	2019_03	29	9	0	60	1	Waning	0.806523318	0.019	-0.195	-0.000571281	0.913533457	3.965511359	22.634	22.74125	0.10725	4700	860	400	2.5	sand
489	4	03_07	2	Aug - Mar	29.03.2019 10:00	29.03.2019 10:00	29.03.2019	2019	3	2019_03	29	10	0	60	4	Waning	0.807934284	0.017	-0.303	-0.000178092	0.913533457	3.965511359	22.634	22.74125	0.10725	4700	860	400	2.5	sand
490	4	03_07	2	Aug - Mar	29.03.2019 11:00	29.03.2019 11:00	29.03.2019	2019	3	2019_03	29	11	0	60	0	Waning	0.809345251	0.013	-0.39	0.000318296	0.913533457	3.965511359	22.634	22.74125	0.10725	4700	860	400	2.5	sand
491	4	03_07	2	Aug - Mar	29.03.2019 12:00	29.03.2019 12:00	29.03.2019	2019	3	2019_03	29	12	0	13	0	Waning	0.810756217	0.005	-0.44	0.000799351	0.913533457	3.965511359	22.634	22.74125	0.10725	4700	860	400	2.5	sand
492	3	05_06	3	May-Jul	18.05.2019 10:00	18.05.2019 10:00	18.05.2019	2019	5	2019_05	18	10	10	49	0	Full	0.499682918	-0.007	0.217	-0.001943535	2.11334832	4.128151343	23.273	23.2	-0.073	2800	270	700	4	sand
493	3	05_06	3	May-Jul	18.05.2019 11:00	18.05.2019 11:00	18.05.2019	2019	5	2019_05	18	11	0	60	0	Full	0.501093884	0.005	0.213	-0.002437122	2.11334832	4.128151343	23.273	23.2	-0.073	2800	270	700	4	sand
494	3	05_06	3	May-Jul	18.05.2019 12:00	18.05.2019 12:00	18.05.2019	2019	5	2019_05	18	12	0	60	2	Full	0.50250485	0.017	0.138	-0.002394073	2.11334832	4.128151343	23.273	23.2	-0.073	2800	270	700	4	sand
495	3	05_06	3	May-Jul	18.05.2019 13:00	18.05.2019 13:00	18.05.2019	2019	5	2019_05	18	13	0	60	0	Full	0.503915817	0.021	0.021	-0.001675365	2.11334832	4.128151343	23.273	23.2	-0.073	2800	270	700	4	sand
496	3	05_06	3	May-Jul	18.05.2019 14:00	18.05.2019 14:00	18.05.2019	2019	5	2019_05	18	14	0	60	0	Full	0.505326783	0.016	-0.092	-0.000542091	2.11334832	4.128151343	23.273	23.2	-0.073	2800	270	700	4	sand
497	3	05_06	3	May-Jul	18.05.2019 15:00	18.05.2019 15:00	18.05.2019	2019	5	2019_05	18	15	0	60	1	Full	0.506737749	0.006	-0.157	0.000732714	2.11334832	4.128151343	23.273	23.2	-0.073	2800	270	700	4	sand
498	3	05_06	3	May-Jul	18.05.2019 16:00	18.05.2019 16:00	18.05.2019	2019	5	2019_05	18	16	0	60	0	Full	0.508148716	-0.009	-0.141	0.001807165	2.11334832	4.128151343	23.273	23.2	-0.073	2800	270	700	4	sand
499	3	05_06	3	May-Jul	18.05.2019 17:00	18.05.2019 17:00	18.05.2019	2019	5	2019_05	18	17	0	54	1	Full	0.509559682	-0.023	-0.037	0.002365767	2.11334832	4.128151343	23.273	23.2	-0.073	2800	270	700	4	sand
500	3	05_06	3	May-Jul	18.05.2019 18:00	18.05.2019 18:00	18.05.2019	2019	5	2019_05	18	18	0	60	0	Full	0.510970648	-0.033	0.14	0.002264485	2.331988774	3.954663588	23.13773333	23.2725	0.134766667	2800	270	700	4	sand
501	3	05_06	3	May-Jul	18.05.2019 19:00	18.05.2019 19:00	18.05.2019	2019	5	2019_05	18	19	0	60	1	Full	0.512381615	-0.035	0.349	0.001473684	2.331988774	3.954663588	23.13773333	23.2725	0.134766667	2800	270	700	4	sand
502	3	05_06	3	May-Jul	18.05.2019 20:00	18.05.2019 20:00	18.05.2019	2019	5	2019_05	18	20	0	60	0	Full	0.513792581	-0.028	0.539	0.00018738	2.331988774	3.954663588	23.13773333	23.2725	0.134766667	2800	270	700	4	sand
503	3	05_06	3	May-Jul	18.05.2019 21:00	18.05.2019 21:00	18.05.2019	2019	5	2019_05	18	21	0	60	4	Full	0.515203547	-0.012	0.656	-0.001281291	2.331988774	3.954663588	23.13773333	23.2725	0.134766667	2800	270	700	4	sand
504	3	05_06	3	May-Jul	18.05.2019 22:00	18.05.2019 22:00	18.05.2019	2019	5	2019_05	18	22	0	60	2	Full	0.516614514	0.008	0.662	-0.002574967	2.331988774	3.954663588	23.13773333	23.2725	0.134766667	2800	270	700	4	sand
505	3	05_06	3	May-Jul	18.05.2019 23:00	18.05.2019 23:00	18.05.2019	2019	5	2019_05	18	23	0	58	1	Full	0.51802548	0.028	0.542	-0.003323603	2.331988774	3.954663588	23.13773333	23.2725	0.134766667	2800	270	700	4	sand
506	3	05_06	3	May-Jul	19.05.2019 00:00	19.05.2019 00:00	19.05.2019	2019	5	2019_05	19	0	0	60	3	Full	0.519436446	0.044	0.312	-0.003297214	2.331988774	3.954663588	23.13773333	23.2725	0.134766667	2800	270	700	4	sand
507	3	05_06	3	May-Jul	19.05.2019 01:00	19.05.2019 01:00	19.05.2019	2019	5	2019_05	19	1	0	60	4	Full	0.520847413	0.051	0.015	-0.002474421	2.331988774	3.954663588	23.13773333	23.2725	0.134766667	2800	270	700	4	sand
508	3	05_06	3	May-Jul	19.05.2019 02:00	19.05.2019 02:00	19.05.2019	2019	5	2019_05	19	2	0	60	1	Full	0.522258379	0.049	-0.29	-0.001045555	2.331988774	3.954663588	23.13773333	23.2725	0.134766667	2800	270	700	4	sand
509	3	05_06	3	May-Jul	19.05.2019 03:00	19.05.2019 03:00	19.05.2019	2019	5	2019_05	19	3	0	60	0	Full	0.523669345	0.036	-0.541	0.000646174	2.331988774	3.954663588	23.13773333	23.2725	0.134766667	2800	270	700	4	sand
510	3	05_06	3	May-Jul	19.05.2019 04:00	19.05.2019 04:00	19.05.2019	2019	5	2019_05	19	4	0	60	0	Full	0.525080312	0.017	-0.691	0.002176618	2.331988774	3.954663588	23.13773333	23.2725	0.134766667	2800	270	700	4	sand
511	3	05_06	3	May-Jul	19.05.2019 05:00	19.05.2019 05:00	19.05.2019	2019	5	2019_05	19	5	19	60	0	Full	0.526491278	-0.021	-0.644	0.003425033	2.331988774	3.954663588	23.13773333	23.2725	0.134766667	2800	270	700	4	sand
512	3	05_06	3	May-Jul	19.05.2019 06:00	19.05.2019 06:00	19.05.2019	2019	5	2019_05	19	6	19	52	1	Full	0.527902244	-0.033	-0.476	0.002991154	2.331988774	3.954663588	23.13773333	23.2725	0.134766667	2800	270	700	4	sand
513	3	05_06	3	May-Jul	19.05.2019 07:00	19.05.2019 07:00	19.05.2019	2019	5	2019_05	19	7	0	60	3	Full	0.529313211	-0.033	-0.443	0.002844464	2.331988774	3.954663588	23.13773333	23.2725	0.134766667	2800	270	700	4	sand
514	3	05_06	3	May-Jul	19.05.2019 08:00	19.05.2019 08:00	19.05.2019	2019	5	2019_05	19	8	0	60	1	Full	0.530724177	-0.036	-0.227	0.001707799	2.331988774	3.954663588	23.13773333	23.2725	0.134766667	2800	270	700	4	sand
515	3	05_06	3	May-Jul	19.05.2019 09:00	19.05.2019 09:00	19.05.2019	2019	5	2019_05	19	9	0	60	1	Full	0.532135143	-0.03	-0.028	0.000272298	2.331988774	3.954663588	23.13773333	23.2725	0.134766667	2800	270	700	4	sand
516	3	05_06	3	May-Jul	19.05.2019 10:00	19.05.2019 10:00	19.05.2019	2019	5	2019_05	19	10	0	60	1	Full	0.53354611	-0.018	0.112	-0.001057644	2.331988774	3.954663588	23.13773333	23.2725	0.134766667	2800	270	700	4	sand
517	3	05_06	3	May-Jul	19.05.2019 11:00	19.05.2019 11:00	19.05.2019	2019	5	2019_05	19	11	0	60	0	Full	0.534957076	-0.004	0.172	-0.001953855	2.331988774	3.954663588	23.13773333	23.2725	0.134766667	2800	270	700	4	sand
518	3	05_06	3	May-Jul	19.05.2019 12:00	19.05.2019 12:00	19.05.2019	2019	5	2019_05	19	12	0	60	3	Full	0.536368042	0.008	0.153	-0.00223957	2.331988774	3.954663588	23.13773333	23.2725	0.134766667	2800	270	700	4	sand
519	3	05_06	3	May-Jul	19.05.2019 13:00	19.05.2019 13:00	19.05.2019	2019	5	2019_05	19	13	0	16	2	Full	0.537779009	0.014	0.079	-0.001880142	2.331988774	3.954663588	23.13773333	23.2725	0.134766667	2800	270	700	4	sand
520	6	05_05	3	May-Jul	18.05.2019 11:00	18.05.2019 11:00	18.05.2019	2019	5	2019_05	18	11	0	51	0	Full	0.501093884	0.005	0.213	-0.002437122	2.11334832	4.128151343	23.273	23.2	-0.073	6800	1000	1100	1	mud
521	6	05_05	3	May-Jul	18.05.2019 12:00	18.05.2019 12:00	18.05.2019	2019	5	2019_05	18	12	0	60	0	Full	0.50250485	0.017	0.138	-0.002394073	2.11334832	4.128151343	23.273	23.2	-0.073	6800	1000	1100	1	mud
522	6	05_05	3	May-Jul	18.05.2019 13:00	18.05.2019 13:00	18.05.2019	2019	5	2019_05	18	13	0	60	0	Full	0.503915817	0.021	0.021	-0.001675365	2.11334832	4.128151343	23.273	23.2	-0.073	6800	1000	1100	1	mud
523	6	05_05	3	May-Jul	18.05.2019 14:00	18.05.2019 14:00	18.05.2019	2019	5	2019_05	18	14	0	60	0	Full	0.505326783	0.016	-0.092	-0.000542091	2.11334832	4.128151343	23.273	23.2	-0.073	6800	1000	1100	1	mud
524	6	05_05	3	May-Jul	18.05.2019 15:00	18.05.2019 15:00	18.05.2019	2019	5	2019_05	18	15	0	60	0	Full	0.506737749	0.006	-0.157	0.000732714	2.11334832	4.128151343	23.273	23.2	-0.073	6800	1000	1100	1	mud
525	6	05_05	3	May-Jul	18.05.2019 16:00	18.05.2019 16:00	18.05.2019	2019	5	2019_05	18	16	0	60	0	Full	0.508148716	-0.009	-0.141	0.001807165	2.11334832	4.128151343	23.273	23.2	-0.073	6800	1000	1100	1	mud
526	6	05_05	3	May-Jul	18.05.2019 17:00	18.05.2019 17:00	18.05.2019	2019	5	2019_05	18	17	0	56	0	Full	0.509559682	-0.023	-0.037	0.002365767	2.11334832	4.128151343	23.273	23.2	-0.073	6800	1000	1100	1	mud
527	6	05_05	3	May-Jul	18.05.2019 18:00	18.05.2019 18:00	18.05.2019	2019	5	2019_05	18	18	0	60	0	Full	0.510970648	-0.033	0.14	0.002264485	2.331988774	3.954663588	23.13773333	23.2725	0.134766667	6800	1000	1100	1	mud
528	6	05_05	3	May-Jul	18.05.2019 19:00	18.05.2019 19:00	18.05.2019	2019	5	2019_05	18	19	0	60	1	Full	0.512381615	-0.035	0.349	0.001473684	2.331988774	3.954663588	23.13773333	23.2725	0.134766667	6800	1000	1100	1	mud
529	6	05_05	3	May-Jul	18.05.2019 20:00	18.05.2019 20:00	18.05.2019	2019	5	2019_05	18	20	0	60	1	Full	0.513792581	-0.028	0.539	0.00018738	2.331988774	3.954663588	23.13773333	23.2725	0.134766667	6800	1000	1100	1	mud
530	6	05_05	3	May-Jul	18.05.2019 21:00	18.05.2019 21:00	18.05.2019	2019	5	2019_05	18	21	0	60	0	Full	0.515203547	-0.012	0.656	-0.001281291	2.331988774	3.954663588	23.13773333	23.2725	0.134766667	6800	1000	1100	1	mud
531	6	05_05	3	May-Jul	18.05.2019 22:00	18.05.2019 22:00	18.05.2019	2019	5	2019_05	18	22	0	60	0	Full	0.516614514	0.008	0.662	-0.002574967	2.331988774	3.954663588	23.13773333	23.2725	0.134766667	6800	1000	1100	1	mud
532	6	05_05	3	May-Jul	18.05.2019 23:00	18.05.2019 23:00	18.05.2019	2019	5	2019_05	18	23	0	60	0	Full	0.51802548	0.028	0.542	-0.003323603	2.331988774	3.954663588	23.13773333	23.2725	0.134766667	6800	1000	1100	1	mud
533	6	05_05	3	May-Jul	19.05.2019 00:00	19.05.2019 00:00	19.05.2019	2019	5	2019_05	19	0	0	60	0	Full	0.519436446	0.044	0.312	-0.003297214	2.331988774	3.954663588	23.13773333	23.2725	0.134766667	6800	1000	1100	1	mud
534	6	05_05	3	May-Jul	19.05.2019 01:00	19.05.2019 01:00	19.05.2019	2019	5	2019_05	19	1	0	60	0	Full	0.520847413	0.051	0.015	-0.002474421	2.331988774	3.954663588	23.13773333	23.2725	0.134766667	6800	1000	1100	1	mud
535	6	05_05	3	May-Jul	19.05.2019 02:00	19.05.2019 02:00	19.05.2019	2019	5	2019_05	19	2	0	60	0	Full	0.522258379	0.049	-0.29	-0.001045555	2.331988774	3.954663588	23.13773333	23.2725	0.134766667	6800	1000	1100	1	mud
536	6	05_05	3	May-Jul	19.05.2019 03:00	19.05.2019 03:00	19.05.2019	2019	5	2019_05	19	3	0	60	0	Full	0.523669345	0.036	-0.541	0.000646174	2.331988774	3.954663588	23.13773333	23.2725	0.134766667	6800	1000	1100	1	mud
537	6	05_05	3	May-Jul	19.05.2019 04:00	19.05.2019 04:00	19.05.2019	2019	5	2019_05	19	4	0	60	0	Full	0.525080312	0.017	-0.691	0.002176618	2.331988774	3.954663588	23.13773333	23.2725	0.134766667	6800	1000	1100	1	mud
538	6	05_05	3	May-Jul	19.05.2019 05:00	19.05.2019 05:00	19.05.2019	2019	5	2019_05	19	5	19	60	0	Full	0.526491278	-0.021	-0.644	0.003425033	2.331988774	3.954663588	23.13773333	23.2725	0.134766667	6800	1000	1100	1	mud
539	6	05_05	3	May-Jul	19.05.2019 06:00	19.05.2019 06:00	19.05.2019	2019	5	2019_05	19	6	19	60	0	Full	0.527902244	-0.033	-0.476	0.002991154	2.331988774	3.954663588	23.13773333	23.2725	0.134766667	6800	1000	1100	1	mud
540	6	05_05	3	May-Jul	19.05.2019 07:00	19.05.2019 07:00	19.05.2019	2019	5	2019_05	19	7	0	54	0	Full	0.529313211	-0.033	-0.443	0.002844464	2.331988774	3.954663588	23.13773333	23.2725	0.134766667	6800	1000	1100	1	mud
541	6	05_05	3	May-Jul	19.05.2019 08:00	19.05.2019 08:00	19.05.2019	2019	5	2019_05	19	8	0	60	0	Full	0.530724177	-0.036	-0.227	0.001707799	2.331988774	3.954663588	23.13773333	23.2725	0.134766667	6800	1000	1100	1	mud
542	6	05_05	3	May-Jul	19.05.2019 09:00	19.05.2019 09:00	19.05.2019	2019	5	2019_05	19	9	0	60	0	Full	0.532135143	-0.03	-0.028	0.000272298	2.331988774	3.954663588	23.13773333	23.2725	0.134766667	6800	1000	1100	1	mud
543	6	05_05	3	May-Jul	19.05.2019 10:00	19.05.2019 10:00	19.05.2019	2019	5	2019_05	19	10	0	60	0	Full	0.53354611	-0.018	0.112	-0.001057644	2.331988774	3.954663588	23.13773333	23.2725	0.134766667	6800	1000	1100	1	mud
544	6	05_05	3	May-Jul	19.05.2019 11:00	19.05.2019 11:00	19.05.2019	2019	5	2019_05	19	11	0	60	0	Full	0.534957076	-0.004	0.172	-0.001953855	2.331988774	3.954663588	23.13773333	23.2725	0.134766667	6800	1000	1100	1	mud
545	6	05_05	3	May-Jul	19.05.2019 12:00	19.05.2019 12:00	19.05.2019	2019	5	2019_05	19	12	0	60	0	Full	0.536368042	0.008	0.153	-0.00223957	2.331988774	3.954663588	23.13773333	23.2725	0.134766667	6800	1000	1100	1	mud
546	6	05_05	3	May-Jul	19.05.2019 13:00	19.05.2019 13:00	19.05.2019	2019	5	2019_05	19	13	0	60	0	Full	0.537779009	0.014	0.079	-0.001880142	2.331988774	3.954663588	23.13773333	23.2725	0.134766667	6800	1000	1100	1	mud
547	6	05_05	3	May-Jul	19.05.2019 14:00	19.05.2019 14:00	19.05.2019	2019	5	2019_05	19	14	0	18	0	Full	0.539189975	0.015	-0.013	-0.001012679	2.331988774	3.954663588	23.13773333	23.2725	0.134766667	6800	1000	1100	1	mud
548	4	07_04	3	May-Jul	07.07.2018 11:00	07.07.2018 11:00	07.07.2018	2018	7	2018_07	7	11	11	11	0	New	0.003504366	0.005	0.223	-0.002480908	1.552886829	6.505228877	26.747	27.057	0.31	4700	860	400	2.5	sand
549	4	07_04	3	May-Jul	07.07.2018 12:00	07.07.2018 12:00	07.07.2018	2018	7	2018_07	7	12	0	60	2	New	0.004915332	0.009	0.207	-0.002448474	1.552886829	6.505228877	26.747	27.057	0.31	4700	860	400	2.5	sand
550	4	07_04	3	May-Jul	07.07.2018 13:00	07.07.2018 13:00	07.07.2018	2018	7	2018_07	7	13	7	60	0	New	0.006326299	0.014	0.131	-0.001894884	1.552886829	6.505228877	26.747	27.057	0.31	4700	860	400	2.5	sand
551	4	07_04	3	May-Jul	07.07.2018 14:00	07.07.2018 14:00	07.07.2018	2018	7	2018_07	7	14	2	60	1	New	0.007737265	0.012	0.049	-0.000794928	1.552886829	6.505228877	26.747	27.057	0.31	4700	860	400	2.5	sand
552	4	07_04	3	May-Jul	07.07.2018 15:00	07.07.2018 15:00	07.07.2018	2018	7	2018_07	7	15	25	60	1	New	0.009148231	0.003	0.007	0.00048194	1.552886829	6.505228877	26.747	27.057	0.31	4700	860	400	2.5	sand
553	4	07_04	3	May-Jul	07.07.2018 16:00	07.07.2018 16:00	07.07.2018	2018	7	2018_07	7	16	7	60	1	New	0.010559198	-0.01	0.038	0.001585139	1.552886829	6.505228877	26.747	27.057	0.31	4700	860	400	2.5	sand
554	4	07_04	3	May-Jul	07.07.2018 17:00	07.07.2018 17:00	07.07.2018	2018	7	2018_07	7	17	2	60	0	New	0.011970164	-0.024	0.151	0.00216158	1.552886829	6.505228877	26.747	27.057	0.31	4700	860	400	2.5	sand
555	4	07_04	3	May-Jul	07.07.2018 18:00	07.07.2018 18:00	07.07.2018	2018	7	2018_07	7	18	15	56	2	New	0.01338113	-0.032	0.326	0.002024031	1.552886829	6.505228877	26.7912	26.9825	0.1913	4700	860	400	2.5	sand
556	4	07_04	3	May-Jul	07.07.2018 19:00	07.07.2018 19:00	07.07.2018	2018	7	2018_07	7	19	7	60	0	New	0.014792097	-0.032	0.524	0.001201976	1.552886829	6.505228877	26.7912	26.9825	0.1913	4700	860	400	2.5	sand
557	4	07_04	3	May-Jul	07.07.2018 20:00	07.07.2018 20:00	07.07.2018	2018	7	2018_07	7	20	2	60	0	New	0.016203063	-0.024	0.693	-8.68E-05	1.552886829	6.505228877	26.7912	26.9825	0.1913	4700	860	400	2.5	sand
558	4	07_04	3	May-Jul	07.07.2018 21:00	07.07.2018 21:00	07.07.2018	2018	7	2018_07	7	21	15	60	4	New	0.017614029	-0.007	0.782	-0.001520419	1.552886829	6.505228877	26.7912	26.9825	0.1913	4700	860	400	2.5	sand
559	4	07_04	3	May-Jul	07.07.2018 22:00	07.07.2018 22:00	07.07.2018	2018	7	2018_07	7	22	7	60	1	New	0.019024996	0.013	0.757	-0.002714875	1.552886829	6.505228877	26.7912	26.9825	0.1913	4700	860	400	2.5	sand
560	4	07_04	3	May-Jul	07.07.2018 23:00	07.07.2018 23:00	07.07.2018	2018	7	2018_07	7	23	2	60	0	New	0.020435962	0.033	0.607	-0.00335471	1.552886829	6.505228877	26.7912	26.9825	0.1913	4700	860	400	2.5	sand
561	4	07_04	3	May-Jul	13.07.2018 00:00	13.07.2018 00:00	13.07.2018	2018	7	2018_07	13	0	0	60	0	New	0.021846928	0.049	0.347	-0.003286157	1.552886829	6.505228877	26.7912	26.9825	0.1913	4700	860	400	2.5	sand
562	4	07_04	3	May-Jul	13.07.2018 01:00	13.07.2018 01:00	13.07.2018	2018	7	2018_07	13	1	0	60	1	New	0.023257895	0.058	0.018	-0.002491523	1.552886829	6.505228877	26.7912	26.9825	0.1913	4700	860	400	2.5	sand
563	4	07_04	3	May-Jul	13.07.2018 02:00	13.07.2018 02:00	13.07.2018	2018	7	2018_07	13	2	0	60	2	New	0.024668861	0.055	-0.322	-0.001121775	1.552886829	6.505228877	26.7912	26.9825	0.1913	4700	860	400	2.5	sand
564	4	07_04	3	May-Jul	13.07.2018 03:00	13.07.2018 03:00	13.07.2018	2018	7	2018_07	13	3	0	60	2	New	0.026079827	0.043	-0.614	0.000509214	1.552886829	6.505228877	26.7912	26.9825	0.1913	4700	860	400	2.5	sand
565	4	07_04	3	May-Jul	13.07.2018 04:00	13.07.2018 04:00	13.07.2018	2018	7	2018_07	13	4	0	60	4	New	0.027490794	0.024	-0.806	0.002077989	1.552886829	6.505228877	26.7912	26.9825	0.1913	4700	860	400	2.5	sand
566	4	07_04	3	May-Jul	13.07.2018 05:00	13.07.2018 05:00	13.07.2018	2018	7	2018_07	13	5	19	60	4	New	0.02890176	-0.018	-0.815	0.003676692	1.552886829	6.505228877	26.7912	26.9825	0.1913	4700	860	400	2.5	sand
567	4	07_04	3	May-Jul	13.07.2018 06:00	13.07.2018 06:00	13.07.2018	2018	7	2018_07	13	6	19	60	2	New	0.030312726	-0.035	-0.648	0.003512163	1.552886829	6.505228877	26.7912	26.9825	0.1913	4700	860	400	2.5	sand
568	4	07_04	3	May-Jul	13.07.2018 07:00	13.07.2018 07:00	13.07.2018	2018	7	2018_07	13	7	0	60	1	New	0.031723693	-0.036	-0.612	0.003407784	1.552886829	6.505228877	26.7912	26.9825	0.1913	4700	860	400	2.5	sand
569	4	07_04	3	May-Jul	13.07.2018 08:00	13.07.2018 08:00	13.07.2018	2018	7	2018_07	13	8	0	54	2	New	0.033134659	-0.043	-0.366	0.002432257	1.552886829	6.505228877	26.7912	26.9825	0.1913	4700	860	400	2.5	sand
570	4	07_04	3	May-Jul	13.07.2018 09:00	13.07.2018 09:00	13.07.2018	2018	7	2018_07	13	9	0	60	0	New	0.034545625	-0.04	-0.113	0.000971399	1.552886829	6.505228877	26.7912	26.9825	0.1913	4700	860	400	2.5	sand
571	4	07_04	3	May-Jul	13.07.2018 10:00	13.07.2018 10:00	13.07.2018	2018	7	2018_07	13	10	0	60	1	New	0.035956592	-0.029	0.093	-0.000575409	1.552886829	6.505228877	26.7912	26.9825	0.1913	4700	860	400	2.5	sand
572	4	07_04	3	May-Jul	13.07.2018 11:00	13.07.2018 11:00	13.07.2018	2018	7	2018_07	13	11	0	60	4	New	0.037367558	-0.014	0.215	-0.001836061	1.552886829	6.505228877	26.7912	26.9825	0.1913	4700	860	400	2.5	sand
573	4	07_04	3	May-Jul	13.07.2018 12:00	13.07.2018 12:00	13.07.2018	2018	7	2018_07	13	12	0	60	3	New	0.038778524	0.002	0.241	-0.002523072	1.552886829	6.505228877	26.7912	26.9825	0.1913	4700	860	400	2.5	sand
574	4	07_04	3	May-Jul	13.07.2018 13:00	13.07.2018 13:00	13.07.2018	2018	7	2018_07	13	13	0	60	3	New	0.040189491	0.012	0.189	-0.002435058	1.552886829	6.505228877	26.7912	26.9825	0.1913	4700	860	400	2.5	sand
575	4	07_04	3	May-Jul	13.07.2018 14:00	13.07.2018 14:00	13.07.2018	2018	7	2018_07	13	14	0	59	5	New	0.041600457	0.016	0.097	-0.001657231	1.552886829	6.505228877	26.7912	26.9825	0.1913	4700	860	400	2.5	sand
576	4	07_04	3	May-Jul	13.07.2018 15:00	13.07.2018 15:00	13.07.2018	2018	7	2018_07	13	15	0	60	2	New	0.043011423	0.011	0.014	-0.000427539	1.552886829	6.505228877	26.7912	26.9825	0.1913	4700	860	400	2.5	sand
577	4	07_04	3	May-Jul	13.07.2018 16:00	13.07.2018 16:00	13.07.2018	2018	7	2018_07	13	16	0	60	2	New	0.04442239	-0.001	-0.014	0.000893263	1.552886829	6.505228877	26.7912	26.9825	0.1913	4700	860	400	2.5	sand
578	4	07_04	3	May-Jul	13.07.2018 17:00	13.07.2018 17:00	13.07.2018	2018	7	2018_07	13	17	0	60	0	New	0.045833356	-0.015	0.038	0.001892083	1.552886829	6.505228877	26.7912	26.9825	0.1913	4700	860	400	2.5	sand
579	4	07_04	3	May-Jul	13.07.2018 18:00	13.07.2018 18:00	13.07.2018	2018	7	2018_07	13	18	0	60	0	New	0.047244322	-0.027	0.172	0.002278638	1.161769144	5.811017257	27.02263333	26.988875	-0.033758333	4700	860	400	2.5	sand
580	4	07_04	3	May-Jul	13.07.2018 19:00	13.07.2018 19:00	13.07.2018	2018	7	2018_07	13	19	0	60	0	New	0.048655289	-0.033	0.36	0.001919652	1.161769144	5.811017257	27.02263333	26.988875	-0.033758333	4700	860	400	2.5	sand
581	4	07_04	3	May-Jul	13.07.2018 20:00	13.07.2018 20:00	13.07.2018	2018	7	2018_07	13	20	0	60	0	New	0.050066255	-0.031	0.558	0.000899749	1.161769144	5.811017257	27.02263333	26.988875	-0.033758333	4700	860	400	2.5	sand
582	4	07_04	3	May-Jul	13.07.2018 21:00	13.07.2018 21:00	13.07.2018	2018	7	2018_07	13	21	0	43	0	New	0.051477221	-0.02	0.711	-0.000494324	1.161769144	5.811017257	27.02263333	26.988875	-0.033758333	4700	860	400	2.5	sand
583	4	08_03	1	Aug - Mar	08.08.2018 08:00	08.08.2018 08:00	08.08.2018	2018	8	2018_08	8	8	18	48	1	Waning	0.778124883	-0.006	-0.166	0.000791685	0.479381515	0.479381515	29.07353333	28.697875	-0.375658333	4700	860	400	2.5	sand
584	4	08_03	1	Aug - Mar	08.08.2018 09:00	08.08.2018 09:00	08.08.2018	2018	8	2018_08	8	9	15	60	0	Waning	0.779535849	-0.011	-0.123	0.000941619	0.479381515	0.479381515	29.07353333	28.697875	-0.375658333	4700	860	400	2.5	sand
585	4	08_03	1	Aug - Mar	08.08.2018 10:00	08.08.2018 10:00	08.08.2018	2018	8	2018_08	8	10	7	60	0	Waning	0.780946816	-0.016	-0.042	0.000950464	0.479381515	0.479381515	29.07353333	28.697875	-0.375658333	4700	860	400	2.5	sand
586	4	08_03	1	Aug - Mar	08.08.2018 11:00	08.08.2018 11:00	08.08.2018	2018	8	2018_08	8	11	2	60	1	Waning	0.782357782	-0.018	0.058	0.000717382	0.479381515	0.479381515	29.07353333	28.697875	-0.375658333	4700	860	400	2.5	sand
587	4	08_03	1	Aug - Mar	08.08.2018 12:00	08.08.2018 12:00	08.08.2018	2018	8	2018_08	8	12	0	60	4	Waning	0.783768748	-0.016	0.159	0.000290727	0.479381515	0.479381515	29.07353333	28.697875	-0.375658333	4700	860	400	2.5	sand
588	4	08_03	1	Aug - Mar	08.08.2018 13:00	08.08.2018 13:00	08.08.2018	2018	8	2018_08	8	13	7	60	0	Waning	0.785179715	-0.012	0.243	-0.000220109	0.479381515	0.479381515	29.07353333	28.697875	-0.375658333	4700	860	400	2.5	sand
589	4	08_03	1	Aug - Mar	08.08.2018 14:00	08.08.2018 14:00	08.08.2018	2018	8	2018_08	8	14	2	60	0	Waning	0.786590681	-0.006	0.295	-0.000692024	0.479381515	0.479381515	29.07353333	28.697875	-0.375658333	4700	860	400	2.5	sand
590	4	08_03	1	Aug - Mar	08.08.2018 15:00	08.08.2018 15:00	08.08.2018	2018	8	2018_08	8	15	25	3	0	Waning	0.788001647	0.001	0.307	-0.001011204	0.479381515	0.479381515	29.07353333	28.697875	-0.375658333	4700	860	400	2.5	sand
591	4	07_02	3	May-Jul	07.07.2018 00:00	07.07.2018 00:00	07.07.2018	2018	7	2018_07	7	0	27	60	0	Waning	0.784804585	-0.001	-0.002	0.000265664	2.88006369	9.868374613	26.06936667	25.933375	-0.135991667	4700	860	400	2.5	sand
592	4	07_02	3	May-Jul	07.07.2018 01:00	07.07.2018 01:00	07.07.2018	2018	7	2018_07	7	1	7	60	0	Waning	0.786215551	0	0.001	0.000110423	2.88006369	9.868374613	26.06936667	25.933375	-0.135991667	4700	860	400	2.5	sand
593	4	07_02	3	May-Jul	07.07.2018 02:00	07.07.2018 02:00	07.07.2018	2018	7	2018_07	7	2	2	60	0	Waning	0.787626517	0.001	-0.001	-6.65E-05	2.88006369	9.868374613	26.06936667	25.933375	-0.135991667	4700	860	400	2.5	sand
594	4	07_02	3	May-Jul	07.07.2018 03:00	07.07.2018 03:00	07.07.2018	2018	7	2018_07	7	3	25	60	0	Waning	0.789037484	0.003	-0.016	-0.000256524	2.88006369	9.868374613	26.06936667	25.933375	-0.135991667	4700	860	400	2.5	sand
595	4	07_02	3	May-Jul	07.07.2018 04:00	07.07.2018 04:00	07.07.2018	2018	7	2018_07	7	4	7	60	2	Waning	0.79044845	0.006	-0.047	-0.000398349	2.88006369	9.868374613	26.06936667	25.933375	-0.135991667	4700	860	400	2.5	sand
596	4	07_02	3	May-Jul	07.07.2018 05:00	07.07.2018 05:00	07.07.2018	2018	7	2018_07	7	5	25	60	6	Waning	0.791859416	0.009	-0.137	-0.000359281	2.88006369	9.868374613	26.06936667	25.933375	-0.135991667	4700	860	400	2.5	sand
597	4	07_02	3	May-Jul	07.07.2018 06:00	07.07.2018 06:00	07.07.2018	2018	7	2018_07	7	6	22	60	6	Waning	0.793270383	0.009	-0.191	-0.000147133	2.88006369	9.868374613	26.06936667	25.933375	-0.135991667	4700	860	400	2.5	sand
598	4	07_02	3	May-Jul	07.07.2018 07:00	07.07.2018 07:00	07.07.2018	2018	7	2018_07	7	7	7	60	6	Waning	0.794681349	0.008	-0.199	-9.55E-05	2.88006369	9.868374613	26.06936667	25.933375	-0.135991667	4700	860	400	2.5	sand
599	4	07_02	3	May-Jul	07.07.2018 08:00	07.07.2018 08:00	07.07.2018	2018	7	2018_07	7	8	2	60	6	Waning	0.796092315	0.005	-0.236	0.000242371	2.88006369	9.868374613	26.06936667	25.933375	-0.135991667	4700	860	400	2.5	sand
600	4	07_02	3	May-Jul	07.07.2018 09:00	07.07.2018 09:00	07.07.2018	2018	7	2018_07	7	9	15	60	5	Waning	0.797503282	-0.001	-0.245	0.000591184	2.88006369	9.868374613	26.06936667	25.933375	-0.135991667	4700	860	400	2.5	sand
601	4	07_02	3	May-Jul	07.07.2018 10:00	07.07.2018 10:00	07.07.2018	2018	7	2018_07	7	10	7	60	1	Waning	0.798914248	-0.007	-0.219	0.000872328	2.88006369	9.868374613	26.06936667	25.933375	-0.135991667	4700	860	400	2.5	sand
602	4	07_02	3	May-Jul	07.07.2018 11:00	07.07.2018 11:00	07.07.2018	2018	7	2018_07	7	11	2	60	2	Waning	0.800325214	-0.012	-0.158	0.000986437	2.88006369	9.868374613	26.06936667	25.933375	-0.135991667	4700	860	400	2.5	sand
603	4	07_02	3	May-Jul	07.07.2018 12:00	07.07.2018 12:00	07.07.2018	2018	7	2018_07	7	12	0	60	6	Waning	0.801736181	-0.016	-0.07	0.000871296	2.88006369	9.868374613	26.06936667	25.933375	-0.135991667	4700	860	400	2.5	sand
604	4	07_02	3	May-Jul	07.07.2018 13:00	07.07.2018 13:00	07.07.2018	2018	7	2018_07	7	13	7	60	6	Waning	0.803147147	-0.017	0.032	0.000566858	2.88006369	9.868374613	26.06936667	25.933375	-0.135991667	4700	860	400	2.5	sand
605	4	07_02	3	May-Jul	07.07.2018 14:00	07.07.2018 14:00	07.07.2018	2018	7	2018_07	7	14	2	60	6	Waning	0.804558113	-0.015	0.128	0.000119269	2.88006369	9.868374613	26.06936667	25.933375	-0.135991667	4700	860	400	2.5	sand
606	4	07_02	3	May-Jul	07.07.2018 15:00	07.07.2018 15:00	07.07.2018	2018	7	2018_07	7	15	25	60	6	Waning	0.80596908	-0.011	0.205	-0.000351025	2.88006369	9.868374613	26.06936667	25.933375	-0.135991667	4700	860	400	2.5	sand
607	4	07_02	3	May-Jul	07.07.2018 16:00	07.07.2018 16:00	07.07.2018	2018	7	2018_07	7	16	7	60	6	Waning	0.807380046	-0.005	0.249	-0.000733451	2.88006369	9.868374613	26.06936667	25.933375	-0.135991667	4700	860	400	2.5	sand
608	4	07_02	3	May-Jul	07.07.2018 17:00	07.07.2018 17:00	07.07.2018	2018	7	2018_07	7	17	2	60	5	Waning	0.808791012	0.002	0.256	-0.000961816	2.88006369	9.868374613	26.06936667	25.933375	-0.135991667	4700	860	400	2.5	sand
609	4	07_02	3	May-Jul	07.07.2018 18:00	07.07.2018 18:00	07.07.2018	2018	7	2018_07	7	18	15	60	5	Waning	0.810201979	0.006	0.229	-0.001008403	2.717437547	8.645592213	27.24243333	27.04425	-0.198183333	4700	860	400	2.5	sand
610	4	07_02	3	May-Jul	07.07.2018 19:00	07.07.2018 19:00	07.07.2018	2018	7	2018_07	7	19	7	60	1	Waning	0.811612945	0.011	0.173	-0.000876014	2.717437547	8.645592213	27.24243333	27.04425	-0.198183333	4700	860	400	2.5	sand
611	4	07_02	3	May-Jul	07.07.2018 20:00	07.07.2018 20:00	07.07.2018	2018	7	2018_07	7	20	2	60	5	Waning	0.813023911	0.013	0.099	-0.000647354	2.717437547	8.645592213	27.24243333	27.04425	-0.198183333	4700	860	400	2.5	sand
612	4	07_02	3	May-Jul	07.07.2018 21:00	07.07.2018 21:00	07.07.2018	2018	7	2018_07	7	21	15	60	1	Waning	0.814434878	0.013	0.02	-0.00032434	2.717437547	8.645592213	27.24243333	27.04425	-0.198183333	4700	860	400	2.5	sand
613	4	07_02	3	May-Jul	07.07.2018 22:00	07.07.2018 22:00	07.07.2018	2018	7	2018_07	7	22	7	60	3	Waning	0.815845844	0.012	-0.054	1.47E-06	2.717437547	8.645592213	27.24243333	27.04425	-0.198183333	4700	860	400	2.5	sand
614	4	07_02	3	May-Jul	07.07.2018 23:00	07.07.2018 23:00	07.07.2018	2018	7	2018_07	7	23	2	60	1	Waning	0.81725681	0.009	-0.112	0.000294413	2.717437547	8.645592213	27.24243333	27.04425	-0.198183333	4700	860	400	2.5	sand
615	4	07_02	3	May-Jul	07.07.2018 00:00	07.07.2018 00:00	07.07.2018	2018	7	2018_07	7	0	28	20	1	Waning	0.818667777	0.005	-0.148	0.000518797	2.717437547	8.645592213	27.24243333	27.04425	-0.198183333	4700	860	400	2.5	sand
616	4	06_01	3	May-Jul	28.06.2018 12:00	28.06.2018 12:00	28.06.2018	2018	6	2018_06	28	12	0	60	6	Full	0.530830645	0.004	0.13	-0.001901666	3.089840256	4.877567898	23.9195	23.922	0.0025	4700	860	400	2.5	sand
617	4	06_01	3	May-Jul	28.06.2018 13:00	28.06.2018 13:00	28.06.2018	2018	6	2018_06	28	13	0	60	6	Full	0.532241611	0.009	0.085	-0.001623176	3.089840256	4.877567898	23.9195	23.922	0.0025	4700	860	400	2.5	sand
618	4	06_01	3	May-Jul	28.06.2018 14:00	28.06.2018 14:00	28.06.2018	2018	6	2018_06	28	14	0	60	5	Full	0.533652577	0.011	0.021	-0.000928498	3.089840256	4.877567898	23.9195	23.922	0.0025	4700	860	400	2.5	sand
619	4	06_01	3	May-Jul	28.06.2018 15:00	28.06.2018 15:00	28.06.2018	2018	6	2018_06	28	15	0	60	5	Full	0.535063544	0.005	-0.024	-2.83E-19	3.089840256	4.877567898	23.9195	23.922	0.0025	4700	860	400	2.5	sand
620	4	06_01	3	May-Jul	28.06.2018 16:00	28.06.2018 16:00	28.06.2018	2018	6	2018_06	28	16	0	60	6	Full	0.53647451	-0.004	-0.024	0.000892231	3.089840256	4.877567898	23.9195	23.922	0.0025	4700	860	400	2.5	sand
621	4	06_01	3	May-Jul	28.06.2018 17:00	28.06.2018 17:00	28.06.2018	2018	6	2018_06	28	17	0	60	6	Full	0.537885476	-0.014	0.038	0.001508182	3.089840256	4.877567898	23.9195	23.922	0.0025	4700	860	400	2.5	sand
622	4	06_01	3	May-Jul	28.06.2018 18:00	28.06.2018 18:00	28.06.2018	2018	6	2018_06	28	18	0	60	6	Full	0.539296443	-0.023	0.157	0.001657674	2.572903827	4.711947074	24.95413333	25.609	0.654866667	4700	860	400	2.5	sand
623	4	06_01	3	May-Jul	28.06.2018 19:00	28.06.2018 19:00	28.06.2018	2018	6	2018_06	28	19	0	60	6	Full	0.540707409	-0.026	0.31	0.001278785	2.572903827	4.711947074	24.95413333	25.609	0.654866667	4700	860	400	2.5	sand
624	4	06_01	3	May-Jul	28.06.2018 20:00	28.06.2018 20:00	28.06.2018	2018	6	2018_06	28	20	0	60	6	Full	0.542118375	-0.023	0.46	0.000433289	2.572903827	4.711947074	24.95413333	25.609	0.654866667	4700	860	400	2.5	sand
625	4	06_01	3	May-Jul	28.06.2018 21:00	28.06.2018 21:00	28.06.2018	2018	6	2018_06	28	21	0	60	5	Full	0.543529342	-0.013	0.565	-0.00067566	2.572903827	4.711947074	24.95413333	25.609	0.654866667	4700	860	400	2.5	sand
626	4	06_01	3	May-Jul	28.06.2018 22:00	28.06.2018 22:00	28.06.2018	2018	6	2018_06	28	22	0	60	3	Full	0.544940308	0.003	0.587	-0.001782397	2.572903827	4.711947074	24.95413333	25.609	0.654866667	4700	860	400	2.5	sand
627	4	06_01	3	May-Jul	28.06.2018 23:00	28.06.2018 23:00	28.06.2018	2018	6	2018_06	28	23	0	60	5	Full	0.546351274	0.02	0.508	-0.002570249	2.572903827	4.711947074	24.95413333	25.609	0.654866667	4700	860	400	2.5	sand
628	4	06_01	3	May-Jul	29.06.2018 00:00	29.06.2018 00:00	29.06.2018	2018	6	2018_06	29	0	0	60	1	Full	0.547762241	0.036	0.329	-0.002809376	2.572903827	4.711947074	24.95413333	25.609	0.654866667	4700	860	400	2.5	sand
629	4	06_01	3	May-Jul	29.06.2018 01:00	29.06.2018 01:00	29.06.2018	2018	6	2018_06	29	1	0	60	4	Full	0.549173207	0.045	0.079	-0.002389651	2.572903827	4.711947074	24.95413333	25.609	0.654866667	4700	860	400	2.5	sand
630	4	06_01	3	May-Jul	29.06.2018 02:00	29.06.2018 02:00	29.06.2018	2018	6	2018_06	29	2	0	60	0	Full	0.550584173	0.045	-0.198	-0.001380363	2.572903827	4.711947074	24.95413333	25.609	0.654866667	4700	860	400	2.5	sand
631	4	06_01	3	May-Jul	29.06.2018 03:00	29.06.2018 03:00	29.06.2018	2018	6	2018_06	29	3	0	60	0	Full	0.55199514	0.038	-0.449	-7.37E-06	2.572903827	4.711947074	24.95413333	25.609	0.654866667	4700	860	400	2.5	sand
632	4	06_01	3	May-Jul	29.06.2018 04:00	29.06.2018 04:00	29.06.2018	2018	6	2018_06	29	4	0	60	0	Full	0.553406106	0.023	-0.626	0.001398201	2.572903827	4.711947074	24.95413333	25.609	0.654866667	4700	860	400	2.5	sand
633	4	06_01	3	May-Jul	29.06.2018 05:00	29.06.2018 05:00	29.06.2018	2018	6	2018_06	29	5	19	60	0	Full	0.554817072	-0.011	-0.674	0.002963143	2.572903827	4.711947074	24.95413333	25.609	0.654866667	4700	860	400	2.5	sand
634	4	06_01	3	May-Jul	29.06.2018 06:00	29.06.2018 06:00	29.06.2018	2018	6	2018_06	29	6	19	60	0	Full	0.556228039	-0.025	-0.559	0.002886039	2.572903827	4.711947074	24.95413333	25.609	0.654866667	4700	860	400	2.5	sand
635	4	06_01	3	May-Jul	29.06.2018 07:00	29.06.2018 07:00	29.06.2018	2018	6	2018_06	29	7	0	60	0	Full	0.557639005	-0.026	-0.533	0.002805691	2.572903827	4.711947074	24.95413333	25.609	0.654866667	4700	860	400	2.5	sand
636	4	06_01	3	May-Jul	29.06.2018 08:00	29.06.2018 08:00	29.06.2018	2018	6	2018_06	29	8	0	60	0	Full	0.559049971	-0.032	-0.35	0.002033908	2.572903827	4.711947074	24.95413333	25.609	0.654866667	4700	860	400	2.5	sand
637	4	06_01	3	May-Jul	29.06.2018 09:00	29.06.2018 09:00	29.06.2018	2018	6	2018_06	29	9	0	60	5	Full	0.560460938	-0.03	-0.159	0.000876603	2.572903827	4.711947074	24.95413333	25.609	0.654866667	4700	860	400	2.5	sand
638	4	06_01	3	May-Jul	29.06.2018 10:00	29.06.2018 10:00	29.06.2018	2018	6	2018_06	29	10	0	60	6	Full	0.561871904	-0.023	0	-0.000341442	2.572903827	4.711947074	24.95413333	25.609	0.654866667	4700	860	400	2.5	sand
639	4	06_01	3	May-Jul	29.06.2018 11:00	29.06.2018 11:00	29.06.2018	2018	6	2018_06	29	11	0	60	6	Full	0.56328287	-0.012	0.098	-0.001314168	2.572903827	4.711947074	24.95413333	25.609	0.654866667	4700	860	400	2.5	sand
640	4	06_01	3	May-Jul	29.06.2018 12:00	29.06.2018 12:00	29.06.2018	2018	6	2018_06	29	12	0	20	1	Full	0.564693837	-0.001	0.128	-0.001805691	2.572903827	4.711947074	24.95413333	25.609	0.654866667	4700	860	400	2.5	sand
