# Supplementary material for: Seasonal and diel influences on bottlenose dolphin acoustic detection determined by whistles in a coastal lagoon in the southwestern Gulf of California
Source: PeerJ. 2022 May 18;10:e13246. doi: 10.7717/peerj.13246 (PMC9123887; doi:10.7717/peerj.13246)
Supplement: Supplemental Information 20 — The coefficients of model I, a GAM that deviates from the global GAM by the variable hour. Its penalties were granted individually per cluster. [file peerj-10-13246-s020.csv]

id	datehour	tide	flow
1	01.01.2017 00:10:00	-0.672	NA
2	01.01.2017 00:20:00	-0.662	-0.01
3	01.01.2017 00:30:00	-0.65	-0.012
4	01.01.2017 00:40:00	-0.635	-0.015
5	01.01.2017 00:50:00	-0.617	-0.018
6	01.01.2017 01:00:00	-0.598	-0.019
7	01.01.2017 01:10:00	-0.576	-0.022
8	01.01.2017 01:20:00	-0.552	-0.024
9	01.01.2017 01:30:00	-0.527	-0.025
10	01.01.2017 01:40:00	-0.5	-0.027
11	01.01.2017 01:50:00	-0.472	-0.028
12	01.01.2017 02:00:00	-0.442	-0.03
13	01.01.2017 02:10:00	-0.412	-0.03
14	01.01.2017 02:20:00	-0.381	-0.031
15	01.01.2017 02:30:00	-0.35	-0.031
16	01.01.2017 02:40:00	-0.319	-0.031
17	01.01.2017 02:50:00	-0.287	-0.032
18	01.01.2017 03:00:00	-0.256	-0.031
19	01.01.2017 03:10:00	-0.226	-0.03
20	01.01.2017 03:20:00	-0.196	-0.03
21	01.01.2017 03:30:00	-0.166	-0.03
22	01.01.2017 03:40:00	-0.138	-0.028
23	01.01.2017 03:50:00	-0.111	-0.027
24	01.01.2017 04:00:00	-0.085	-0.026
25	01.01.2017 04:10:00	-0.061	-0.024
26	01.01.2017 04:20:00	-0.038	-0.023
27	01.01.2017 04:30:00	-0.017	-0.021
28	01.01.2017 04:40:00	0.002	-0.019
29	01.01.2017 04:50:00	0.019	-0.017
30	01.01.2017 05:00:00	0.035	-0.016
31	01.01.2017 05:10:00	0.048	-0.013
32	01.01.2017 05:20:00	0.059	-0.011
33	01.01.2017 05:30:00	0.069	-0.01
34	01.01.2017 05:40:00	0.076	-0.007
35	01.01.2017 05:50:00	0.082	-0.006
36	01.01.2017 06:00:00	0.085	-0.003
37	01.01.2017 06:10:00	0.087	-0.002
38	01.01.2017 06:20:00	0.087	0
39	01.01.2017 06:30:00	0.085	0.002
40	01.01.2017 06:40:00	0.081	0.004
41	01.01.2017 06:50:00	0.076	0.005
42	01.01.2017 07:00:00	0.07	0.006
43	01.01.2017 07:10:00	0.062	0.008
44	01.01.2017 07:20:00	0.054	0.008
45	01.01.2017 07:30:00	0.044	0.01
46	01.01.2017 07:40:00	0.034	0.01
47	01.01.2017 07:50:00	0.023	0.011
48	01.01.2017 08:00:00	0.011	0.012
49	01.01.2017 08:10:00	-0.001	0.012
50	01.01.2017 08:20:00	-0.013	0.012
51	01.01.2017 08:30:00	-0.025	0.012
52	01.01.2017 08:40:00	-0.037	0.012
53	01.01.2017 08:50:00	-0.048	0.011
54	01.01.2017 09:00:00	-0.059	0.011
55	01.01.2017 09:10:00	-0.069	0.01
56	01.01.2017 09:20:00	-0.078	0.009
57	01.01.2017 09:30:00	-0.087	0.009
58	01.01.2017 09:40:00	-0.094	0.007
59	01.01.2017 09:50:00	-0.1	0.006
60	01.01.2017 10:00:00	-0.105	0.005
61	01.01.2017 10:10:00	-0.108	0.003
62	01.01.2017 10:20:00	-0.11	0.002
63	01.01.2017 10:30:00	-0.111	0.001
64	01.01.2017 10:40:00	-0.109	-0.002
65	01.01.2017 10:50:00	-0.107	-0.002
66	01.01.2017 11:00:00	-0.102	-0.005
67	01.01.2017 11:10:00	-0.096	-0.006
68	01.01.2017 11:20:00	-0.088	-0.008
69	01.01.2017 11:30:00	-0.078	-0.01
70	01.01.2017 11:40:00	-0.066	-0.012
71	01.01.2017 11:50:00	-0.053	-0.013
72	01.01.2017 12:00:00	-0.039	-0.014
73	01.01.2017 12:10:00	-0.023	-0.016
74	01.01.2017 12:20:00	-0.005	-0.018
75	01.01.2017 12:30:00	0.014	-0.019
76	01.01.2017 12:40:00	0.034	-0.02
77	01.01.2017 12:50:00	0.055	-0.021
78	01.01.2017 13:00:00	0.077	-0.022
79	01.01.2017 13:10:00	0.1	-0.023
80	01.01.2017 13:20:00	0.124	-0.024
81	01.01.2017 13:30:00	0.148	-0.024
82	01.01.2017 13:40:00	0.172	-0.024
83	01.01.2017 13:50:00	0.197	-0.025
84	01.01.2017 14:00:00	0.222	-0.025
85	01.01.2017 14:10:00	0.246	-0.024
86	01.01.2017 14:20:00	0.271	-0.025
87	01.01.2017 14:30:00	0.295	-0.024
88	01.01.2017 14:40:00	0.318	-0.023
89	01.01.2017 14:50:00	0.34	-0.022
90	01.01.2017 15:00:00	0.361	-0.021
91	01.01.2017 15:10:00	0.381	-0.02
92	01.01.2017 15:20:00	0.4	-0.019
93	01.01.2017 15:30:00	0.417	-0.017
94	01.01.2017 15:40:00	0.432	-0.015
95	01.01.2017 15:50:00	0.446	-0.014
96	01.01.2017 16:00:00	0.458	-0.012
97	01.01.2017 16:10:00	0.467	-0.009
98	01.01.2017 16:20:00	0.475	-0.008
99	01.01.2017 16:30:00	0.48	-0.005
100	01.01.2017 16:40:00	0.483	-0.003
101	01.01.2017 16:50:00	0.483	0
102	01.01.2017 17:00:00	0.481	0.002
103	01.01.2017 17:10:00	0.476	0.005
104	01.01.2017 17:20:00	0.469	0.007
105	01.01.2017 17:30:00	0.46	0.009
106	01.01.2017 17:40:00	0.447	0.013
107	01.01.2017 17:50:00	0.433	0.014
108	01.01.2017 18:00:00	0.415	0.018
109	01.01.2017 18:10:00	0.395	0.02
110	01.01.2017 18:20:00	0.373	0.022
111	01.01.2017 18:30:00	0.349	0.024
112	01.01.2017 18:40:00	0.322	0.027
113	01.01.2017 18:50:00	0.294	0.028
114	01.01.2017 19:00:00	0.263	0.031
115	01.01.2017 19:10:00	0.231	0.032
116	01.01.2017 19:20:00	0.197	0.034
117	01.01.2017 19:30:00	0.162	0.035
118	01.01.2017 19:40:00	0.125	0.037
119	01.01.2017 19:50:00	0.087	0.038
120	01.01.2017 20:00:00	0.049	0.038
121	01.01.2017 20:10:00	0.009	0.04
122	01.01.2017 20:20:00	-0.031	0.04
123	01.01.2017 20:30:00	-0.071	0.04
124	01.01.2017 20:40:00	-0.111	0.04
125	01.01.2017 20:50:00	-0.151	0.04
126	01.01.2017 21:00:00	-0.191	0.04
127	01.01.2017 21:10:00	-0.23	0.039
128	01.01.2017 21:20:00	-0.268	0.038
129	01.01.2017 21:30:00	-0.305	0.037
130	01.01.2017 21:40:00	-0.341	0.036
131	01.01.2017 21:50:00	-0.375	0.034
132	01.01.2017 22:00:00	-0.408	0.033
133	01.01.2017 22:10:00	-0.439	0.031
134	01.01.2017 22:20:00	-0.469	0.03
135	01.01.2017 22:30:00	-0.496	0.027
136	01.01.2017 22:40:00	-0.521	0.025
137	01.01.2017 22:50:00	-0.543	0.022
138	01.01.2017 23:00:00	-0.563	0.02
139	01.01.2017 23:10:00	-0.58	0.017
140	01.01.2017 23:20:00	-0.595	0.015
141	01.01.2017 23:30:00	-0.607	0.012
142	01.01.2017 23:40:00	-0.617	0.01
143	01.01.2017 23:50:00	-0.623	0.006
144	02.01.2017 00:00:00	-0.627	0.004
145	02.01.2017 00:10:00	-0.628	0.001
146	02.01.2017 00:20:00	-0.627	-0.001
147	02.01.2017 00:30:00	-0.623	-0.004
148	02.01.2017 00:40:00	-0.616	-0.007
149	02.01.2017 00:50:00	-0.606	-0.01
150	02.01.2017 01:00:00	-0.595	-0.011
151	02.01.2017 01:10:00	-0.581	-0.014
152	02.01.2017 01:20:00	-0.564	-0.017
153	02.01.2017 01:30:00	-0.546	-0.018
154	02.01.2017 01:40:00	-0.526	-0.02
155	02.01.2017 01:50:00	-0.504	-0.022
156	02.01.2017 02:00:00	-0.481	-0.023
157	02.01.2017 02:10:00	-0.456	-0.025
158	02.01.2017 02:20:00	-0.43	-0.026
159	02.01.2017 02:30:00	-0.404	-0.026
160	02.01.2017 02:40:00	-0.376	-0.028
161	02.01.2017 02:50:00	-0.348	-0.028
162	02.01.2017 03:00:00	-0.319	-0.029
163	02.01.2017 03:10:00	-0.291	-0.028
164	02.01.2017 03:20:00	-0.262	-0.029
165	02.01.2017 03:30:00	-0.234	-0.028
166	02.01.2017 03:40:00	-0.206	-0.028
167	02.01.2017 03:50:00	-0.178	-0.028
168	02.01.2017 04:00:00	-0.151	-0.027
169	02.01.2017 04:10:00	-0.126	-0.025
170	02.01.2017 04:20:00	-0.101	-0.025
171	02.01.2017 04:30:00	-0.077	-0.024
172	02.01.2017 04:40:00	-0.055	-0.022
173	02.01.2017 04:50:00	-0.035	-0.02
174	02.01.2017 05:00:00	-0.015	-0.02
175	02.01.2017 05:10:00	0.002	-0.017
176	02.01.2017 05:20:00	0.018	-0.016
177	02.01.2017 05:30:00	0.032	-0.014
178	02.01.2017 05:40:00	0.044	-0.012
179	02.01.2017 05:50:00	0.055	-0.011
180	02.01.2017 06:00:00	0.064	-0.009
181	02.01.2017 06:10:00	0.071	-0.007
182	02.01.2017 06:20:00	0.076	-0.005
183	02.01.2017 06:30:00	0.079	-0.003
184	02.01.2017 06:40:00	0.081	-0.002
185	02.01.2017 06:50:00	0.081	0
186	02.01.2017 07:00:00	0.079	0.002
187	02.01.2017 07:10:00	0.076	0.003
188	02.01.2017 07:20:00	0.072	0.004
189	02.01.2017 07:30:00	0.066	0.006
190	02.01.2017 07:40:00	0.059	0.007
191	02.01.2017 07:50:00	0.052	0.007
192	02.01.2017 08:00:00	0.043	0.009
193	02.01.2017 08:10:00	0.034	0.009
194	02.01.2017 08:20:00	0.024	0.01
195	02.01.2017 08:30:00	0.014	0.01
196	02.01.2017 08:40:00	0.003	0.011
197	02.01.2017 08:50:00	-0.008	0.011
198	02.01.2017 09:00:00	-0.018	0.01
199	02.01.2017 09:10:00	-0.029	0.011
200	02.01.2017 09:20:00	-0.039	0.01
201	02.01.2017 09:30:00	-0.049	0.01
202	02.01.2017 09:40:00	-0.058	0.009
203	02.01.2017 09:50:00	-0.066	0.008
204	02.01.2017 10:00:00	-0.074	0.008
205	02.01.2017 10:10:00	-0.08	0.006
206	02.01.2017 10:20:00	-0.086	0.006
207	02.01.2017 10:30:00	-0.091	0.005
208	02.01.2017 10:40:00	-0.094	0.003
209	02.01.2017 10:50:00	-0.096	0.002
210	02.01.2017 11:00:00	-0.096	0
211	02.01.2017 11:10:00	-0.095	-0.001
212	02.01.2017 11:20:00	-0.093	-0.002
213	02.01.2017 11:30:00	-0.09	-0.003
214	02.01.2017 11:40:00	-0.084	-0.006
215	02.01.2017 11:50:00	-0.078	-0.006
216	02.01.2017 12:00:00	-0.07	-0.008
217	02.01.2017 12:10:00	-0.06	-0.01
218	02.01.2017 12:20:00	-0.049	-0.011
219	02.01.2017 12:30:00	-0.037	-0.012
220	02.01.2017 12:40:00	-0.023	-0.014
221	02.01.2017 12:50:00	-0.009	-0.014
222	02.01.2017 13:00:00	0.007	-0.016
223	02.01.2017 13:10:00	0.024	-0.017
224	02.01.2017 13:20:00	0.042	-0.018
225	02.01.2017 13:30:00	0.06	-0.018
226	02.01.2017 13:40:00	0.079	-0.019
227	02.01.2017 13:50:00	0.099	-0.02
228	02.01.2017 14:00:00	0.119	-0.02
229	02.01.2017 14:10:00	0.14	-0.021
230	02.01.2017 14:20:00	0.16	-0.02
231	02.01.2017 14:30:00	0.181	-0.021
232	02.01.2017 14:40:00	0.201	-0.02
233	02.01.2017 14:50:00	0.221	-0.02
234	02.01.2017 15:00:00	0.241	-0.02
235	02.01.2017 15:10:00	0.26	-0.019
236	02.01.2017 15:20:00	0.278	-0.018
237	02.01.2017 15:30:00	0.296	-0.018
238	02.01.2017 15:40:00	0.312	-0.016
239	02.01.2017 15:50:00	0.327	-0.015
240	02.01.2017 16:00:00	0.341	-0.014
241	02.01.2017 16:10:00	0.354	-0.013
242	02.01.2017 16:20:00	0.365	-0.011
243	02.01.2017 16:30:00	0.374	-0.009
244	02.01.2017 16:40:00	0.381	-0.007
245	02.01.2017 16:50:00	0.387	-0.006
246	02.01.2017 17:00:00	0.391	-0.004
247	02.01.2017 17:10:00	0.392	-0.001
248	02.01.2017 17:20:00	0.392	0
249	02.01.2017 17:30:00	0.39	0.002
250	02.01.2017 17:40:00	0.385	0.005
251	02.01.2017 17:50:00	0.379	0.006
252	02.01.2017 18:00:00	0.37	0.009
253	02.01.2017 18:10:00	0.359	0.011
254	02.01.2017 18:20:00	0.346	0.013
255	02.01.2017 18:30:00	0.331	0.015
256	02.01.2017 18:40:00	0.313	0.018
257	02.01.2017 18:50:00	0.294	0.019
258	02.01.2017 19:00:00	0.273	0.021
259	02.01.2017 19:10:00	0.25	0.023
260	02.01.2017 19:20:00	0.226	0.024
261	02.01.2017 19:30:00	0.199	0.027
262	02.01.2017 19:40:00	0.172	0.027
263	02.01.2017 19:50:00	0.143	0.029
264	02.01.2017 20:00:00	0.112	0.031
265	02.01.2017 20:10:00	0.081	0.031
266	02.01.2017 20:20:00	0.049	0.032
267	02.01.2017 20:30:00	0.016	0.033
268	02.01.2017 20:40:00	-0.018	0.034
269	02.01.2017 20:50:00	-0.052	0.034
270	02.01.2017 21:00:00	-0.086	0.034
271	02.01.2017 21:10:00	-0.12	0.034
272	02.01.2017 21:20:00	-0.154	0.034
273	02.01.2017 21:30:00	-0.188	0.034
274	02.01.2017 21:40:00	-0.221	0.033
275	02.01.2017 21:50:00	-0.254	0.033
276	02.01.2017 22:00:00	-0.285	0.031
277	02.01.2017 22:10:00	-0.316	0.031
278	02.01.2017 22:20:00	-0.345	0.029
279	02.01.2017 22:30:00	-0.373	0.028
280	02.01.2017 22:40:00	-0.4	0.027
281	02.01.2017 22:50:00	-0.425	0.025
282	02.01.2017 23:00:00	-0.448	0.023
283	02.01.2017 23:10:00	-0.469	0.021
284	02.01.2017 23:20:00	-0.488	0.019
285	02.01.2017 23:30:00	-0.505	0.017
286	02.01.2017 23:40:00	-0.52	0.015
287	02.01.2017 23:50:00	-0.533	0.013
288	03.01.2017 00:00:00	-0.543	0.01
289	03.01.2017 00:10:00	-0.551	0.008
290	03.01.2017 00:20:00	-0.556	0.005
291	03.01.2017 00:30:00	-0.559	0.003
292	03.01.2017 00:40:00	-0.56	0.001
293	03.01.2017 00:50:00	-0.559	-0.001
294	03.01.2017 01:00:00	-0.555	-0.004
295	03.01.2017 01:10:00	-0.549	-0.006
296	03.01.2017 01:20:00	-0.54	-0.009
297	03.01.2017 01:30:00	-0.53	-0.01
298	03.01.2017 01:40:00	-0.517	-0.013
299	03.01.2017 01:50:00	-0.503	-0.014
300	03.01.2017 02:00:00	-0.487	-0.016
301	03.01.2017 02:10:00	-0.469	-0.018
302	03.01.2017 02:20:00	-0.45	-0.019
303	03.01.2017 02:30:00	-0.429	-0.021
304	03.01.2017 02:40:00	-0.407	-0.022
305	03.01.2017 02:50:00	-0.385	-0.022
306	03.01.2017 03:00:00	-0.361	-0.024
307	03.01.2017 03:10:00	-0.336	-0.025
308	03.01.2017 03:20:00	-0.311	-0.025
309	03.01.2017 03:30:00	-0.286	-0.025
310	03.01.2017 03:40:00	-0.26	-0.026
311	03.01.2017 03:50:00	-0.234	-0.026
312	03.01.2017 04:00:00	-0.209	-0.025
313	03.01.2017 04:10:00	-0.184	-0.025
314	03.01.2017 04:20:00	-0.159	-0.025
315	03.01.2017 04:30:00	-0.135	-0.024
316	03.01.2017 04:40:00	-0.111	-0.024
317	03.01.2017 04:50:00	-0.089	-0.022
318	03.01.2017 05:00:00	-0.067	-0.022
319	03.01.2017 05:10:00	-0.047	-0.02
320	03.01.2017 05:20:00	-0.028	-0.019
321	03.01.2017 05:30:00	-0.01	-0.018
322	03.01.2017 05:40:00	0.006	-0.016
323	03.01.2017 05:50:00	0.021	-0.015
324	03.01.2017 06:00:00	0.035	-0.014
325	03.01.2017 06:10:00	0.047	-0.012
326	03.01.2017 06:20:00	0.057	-0.01
327	03.01.2017 06:30:00	0.066	-0.009
328	03.01.2017 06:40:00	0.073	-0.007
329	03.01.2017 06:50:00	0.078	-0.005
330	03.01.2017 07:00:00	0.082	-0.004
331	03.01.2017 07:10:00	0.085	-0.003
332	03.01.2017 07:20:00	0.086	-0.001
333	03.01.2017 07:30:00	0.085	0.001
334	03.01.2017 07:40:00	0.084	0.001
335	03.01.2017 07:50:00	0.081	0.003
336	03.01.2017 08:00:00	0.077	0.004
337	03.01.2017 08:10:00	0.071	0.006
338	03.01.2017 08:20:00	0.065	0.006
339	03.01.2017 08:30:00	0.059	0.006
340	03.01.2017 08:40:00	0.051	0.008
341	03.01.2017 08:50:00	0.043	0.008
342	03.01.2017 09:00:00	0.034	0.009
343	03.01.2017 09:10:00	0.025	0.009
344	03.01.2017 09:20:00	0.016	0.009
345	03.01.2017 09:30:00	0.007	0.009
346	03.01.2017 09:40:00	-0.003	0.01
347	03.01.2017 09:50:00	-0.012	0.009
348	03.01.2017 10:00:00	-0.02	0.008
349	03.01.2017 10:10:00	-0.029	0.009
350	03.01.2017 10:20:00	-0.037	0.008
351	03.01.2017 10:30:00	-0.044	0.007
352	03.01.2017 10:40:00	-0.051	0.007
353	03.01.2017 10:50:00	-0.057	0.006
354	03.01.2017 11:00:00	-0.061	0.004
355	03.01.2017 11:10:00	-0.065	0.004
356	03.01.2017 11:20:00	-0.068	0.003
357	03.01.2017 11:30:00	-0.07	0.002
358	03.01.2017 11:40:00	-0.071	0.001
359	03.01.2017 11:50:00	-0.071	0
360	03.01.2017 12:00:00	-0.07	-0.001
361	03.01.2017 12:10:00	-0.067	-0.003
362	03.01.2017 12:20:00	-0.063	-0.004
363	03.01.2017 12:30:00	-0.058	-0.005
364	03.01.2017 12:40:00	-0.052	-0.006
365	03.01.2017 12:50:00	-0.045	-0.007
366	03.01.2017 13:00:00	-0.037	-0.008
367	03.01.2017 13:10:00	-0.028	-0.009
368	03.01.2017 13:20:00	-0.018	-0.01
369	03.01.2017 13:30:00	-0.006	-0.012
370	03.01.2017 13:40:00	0.005	-0.011
371	03.01.2017 13:50:00	0.018	-0.013
372	03.01.2017 14:00:00	0.031	-0.013
373	03.01.2017 14:10:00	0.045	-0.014
374	03.01.2017 14:20:00	0.06	-0.015
375	03.01.2017 14:30:00	0.074	-0.014
376	03.01.2017 14:40:00	0.089	-0.015
377	03.01.2017 14:50:00	0.105	-0.016
378	03.01.2017 15:00:00	0.12	-0.015
379	03.01.2017 15:10:00	0.135	-0.015
380	03.01.2017 15:20:00	0.15	-0.015
381	03.01.2017 15:30:00	0.164	-0.014
382	03.01.2017 15:40:00	0.178	-0.014
383	03.01.2017 15:50:00	0.192	-0.014
384	03.01.2017 16:00:00	0.205	-0.013
385	03.01.2017 16:10:00	0.217	-0.012
386	03.01.2017 16:20:00	0.228	-0.011
387	03.01.2017 16:30:00	0.239	-0.011
388	03.01.2017 16:40:00	0.248	-0.009
389	03.01.2017 16:50:00	0.256	-0.008
390	03.01.2017 17:00:00	0.263	-0.007
391	03.01.2017 17:10:00	0.269	-0.006
392	03.01.2017 17:20:00	0.273	-0.004
393	03.01.2017 17:30:00	0.275	-0.002
394	03.01.2017 17:40:00	0.277	-0.002
395	03.01.2017 17:50:00	0.276	0.001
396	03.01.2017 18:00:00	0.274	0.002
397	03.01.2017 18:10:00	0.271	0.003
398	03.01.2017 18:20:00	0.266	0.005
399	03.01.2017 18:30:00	0.259	0.007
400	03.01.2017 18:40:00	0.25	0.009
401	03.01.2017 18:50:00	0.24	0.01
402	03.01.2017 19:00:00	0.229	0.011
403	03.01.2017 19:10:00	0.215	0.014
404	03.01.2017 19:20:00	0.2	0.015
405	03.01.2017 19:30:00	0.184	0.016
406	03.01.2017 19:40:00	0.166	0.018
407	03.01.2017 19:50:00	0.147	0.019
408	03.01.2017 20:00:00	0.127	0.02
409	03.01.2017 20:10:00	0.105	0.022
410	03.01.2017 20:20:00	0.083	0.022
411	03.01.2017 20:30:00	0.059	0.024
412	03.01.2017 20:40:00	0.035	0.024
413	03.01.2017 20:50:00	0.01	0.025
414	03.01.2017 21:00:00	-0.016	0.026
415	03.01.2017 21:10:00	-0.043	0.027
416	03.01.2017 21:20:00	-0.069	0.026
417	03.01.2017 21:30:00	-0.096	0.027
418	03.01.2017 21:40:00	-0.123	0.027
419	03.01.2017 21:50:00	-0.15	0.027
420	03.01.2017 22:00:00	-0.177	0.027
421	03.01.2017 22:10:00	-0.203	0.026
422	03.01.2017 22:20:00	-0.229	0.026
423	03.01.2017 22:30:00	-0.254	0.025
424	03.01.2017 22:40:00	-0.279	0.025
425	03.01.2017 22:50:00	-0.303	0.024
426	03.01.2017 23:00:00	-0.325	0.022
427	03.01.2017 23:10:00	-0.347	0.022
428	03.01.2017 23:20:00	-0.367	0.02
429	03.01.2017 23:30:00	-0.386	0.019
430	03.01.2017 23:40:00	-0.403	0.017
431	03.01.2017 23:50:00	-0.419	0.016
432	04.01.2017 00:00:00	-0.433	0.014
433	04.01.2017 00:10:00	-0.445	0.012
434	04.01.2017 00:20:00	-0.456	0.011
435	04.01.2017 00:30:00	-0.464	0.008
436	04.01.2017 00:40:00	-0.471	0.007
437	04.01.2017 00:50:00	-0.476	0.005
438	04.01.2017 01:00:00	-0.479	0.003
439	04.01.2017 01:10:00	-0.48	0.001
440	04.01.2017 01:20:00	-0.479	-0.001
441	04.01.2017 01:30:00	-0.476	-0.003
442	04.01.2017 01:40:00	-0.472	-0.004
443	04.01.2017 01:50:00	-0.465	-0.007
444	04.01.2017 02:00:00	-0.457	-0.008
445	04.01.2017 02:10:00	-0.447	-0.01
446	04.01.2017 02:20:00	-0.435	-0.012
447	04.01.2017 02:30:00	-0.422	-0.013
448	04.01.2017 02:40:00	-0.407	-0.015
449	04.01.2017 02:50:00	-0.391	-0.016
450	04.01.2017 03:00:00	-0.374	-0.017
451	04.01.2017 03:10:00	-0.356	-0.018
452	04.01.2017 03:20:00	-0.336	-0.02
453	04.01.2017 03:30:00	-0.316	-0.02
454	04.01.2017 03:40:00	-0.295	-0.021
455	04.01.2017 03:50:00	-0.274	-0.021
456	04.01.2017 04:00:00	-0.252	-0.022
457	04.01.2017 04:10:00	-0.229	-0.023
458	04.01.2017 04:20:00	-0.207	-0.022
459	04.01.2017 04:30:00	-0.185	-0.022
460	04.01.2017 04:40:00	-0.162	-0.023
461	04.01.2017 04:50:00	-0.14	-0.022
462	04.01.2017 05:00:00	-0.118	-0.022
463	04.01.2017 05:10:00	-0.097	-0.021
464	04.01.2017 05:20:00	-0.077	-0.02
465	04.01.2017 05:30:00	-0.057	-0.02
466	04.01.2017 05:40:00	-0.038	-0.019
467	04.01.2017 05:50:00	-0.02	-0.018
468	04.01.2017 06:00:00	-0.002	-0.018
469	04.01.2017 06:10:00	0.014	-0.016
470	04.01.2017 06:20:00	0.028	-0.014
471	04.01.2017 06:30:00	0.042	-0.014
472	04.01.2017 06:40:00	0.054	-0.012
473	04.01.2017 06:50:00	0.065	-0.011
474	04.01.2017 07:00:00	0.075	-0.01
475	04.01.2017 07:10:00	0.084	-0.009
476	04.01.2017 07:20:00	0.091	-0.007
477	04.01.2017 07:30:00	0.096	-0.005
478	04.01.2017 07:40:00	0.101	-0.005
479	04.01.2017 07:50:00	0.104	-0.003
480	04.01.2017 08:00:00	0.106	-0.002
481	04.01.2017 08:10:00	0.106	0
482	04.01.2017 08:20:00	0.106	0
483	04.01.2017 08:30:00	0.104	0.002
484	04.01.2017 08:40:00	0.102	0.002
485	04.01.2017 08:50:00	0.098	0.004
486	04.01.2017 09:00:00	0.094	0.004
487	04.01.2017 09:10:00	0.089	0.005
488	04.01.2017 09:20:00	0.083	0.006
489	04.01.2017 09:30:00	0.076	0.007
490	04.01.2017 09:40:00	0.069	0.007
491	04.01.2017 09:50:00	0.062	0.007
492	04.01.2017 10:00:00	0.054	0.008
493	04.01.2017 10:10:00	0.046	0.008
494	04.01.2017 10:20:00	0.038	0.008
495	04.01.2017 10:30:00	0.03	0.008
496	04.01.2017 10:40:00	0.022	0.008
497	04.01.2017 10:50:00	0.015	0.007
498	04.01.2017 11:00:00	0.007	0.008
499	04.01.2017 11:10:00	0	0.007
500	04.01.2017 11:20:00	-0.007	0.007
501	04.01.2017 11:30:00	-0.013	0.006
502	04.01.2017 11:40:00	-0.019	0.006
503	04.01.2017 11:50:00	-0.024	0.005
504	04.01.2017 12:00:00	-0.029	0.005
505	04.01.2017 12:10:00	-0.033	0.004
506	04.01.2017 12:20:00	-0.036	0.003
507	04.01.2017 12:30:00	-0.039	0.003
508	04.01.2017 12:40:00	-0.04	0.001
509	04.01.2017 12:50:00	-0.041	0.001
510	04.01.2017 13:00:00	-0.041	0
511	04.01.2017 13:10:00	-0.041	0
512	04.01.2017 13:20:00	-0.039	-0.002
513	04.01.2017 13:30:00	-0.037	-0.002
514	04.01.2017 13:40:00	-0.034	-0.003
515	04.01.2017 13:50:00	-0.03	-0.004
516	04.01.2017 14:00:00	-0.026	-0.004
517	04.01.2017 14:10:00	-0.021	-0.005
518	04.01.2017 14:20:00	-0.015	-0.006
519	04.01.2017 14:30:00	-0.009	-0.006
520	04.01.2017 14:40:00	-0.002	-0.007
521	04.01.2017 14:50:00	0.005	-0.007
522	04.01.2017 15:00:00	0.013	-0.008
523	04.01.2017 15:10:00	0.02	-0.007
524	04.01.2017 15:20:00	0.029	-0.009
525	04.01.2017 15:30:00	0.037	-0.008
526	04.01.2017 15:40:00	0.045	-0.008
527	04.01.2017 15:50:00	0.053	-0.008
528	04.01.2017 16:00:00	0.062	-0.009
529	04.01.2017 16:10:00	0.07	-0.008
530	04.01.2017 16:20:00	0.078	-0.008
531	04.01.2017 16:30:00	0.086	-0.008
532	04.01.2017 16:40:00	0.093	-0.007
533	04.01.2017 16:50:00	0.1	-0.007
534	04.01.2017 17:00:00	0.106	-0.006
535	04.01.2017 17:10:00	0.112	-0.006
536	04.01.2017 17:20:00	0.117	-0.005
537	04.01.2017 17:30:00	0.122	-0.005
538	04.01.2017 17:40:00	0.126	-0.004
539	04.01.2017 17:50:00	0.129	-0.003
540	04.01.2017 18:00:00	0.131	-0.002
541	04.01.2017 18:10:00	0.132	-0.001
542	04.01.2017 18:20:00	0.133	-0.001
543	04.01.2017 18:30:00	0.132	0.001
544	04.01.2017 18:40:00	0.13	0.002
545	04.01.2017 18:50:00	0.128	0.002
546	04.01.2017 19:00:00	0.124	0.004
547	04.01.2017 19:10:00	0.119	0.005
548	04.01.2017 19:20:00	0.114	0.005
549	04.01.2017 19:30:00	0.107	0.007
550	04.01.2017 19:40:00	0.099	0.008
551	04.01.2017 19:50:00	0.09	0.009
552	04.01.2017 20:00:00	0.08	0.01
553	04.01.2017 20:10:00	0.069	0.011
554	04.01.2017 20:20:00	0.058	0.011
555	04.01.2017 20:30:00	0.045	0.013
556	04.01.2017 20:40:00	0.031	0.014
557	04.01.2017 20:50:00	0.017	0.014
558	04.01.2017 21:00:00	0.002	0.015
559	04.01.2017 21:10:00	-0.014	0.016
560	04.01.2017 21:20:00	-0.031	0.017
561	04.01.2017 21:30:00	-0.048	0.017
562	04.01.2017 21:40:00	-0.065	0.017
563	04.01.2017 21:50:00	-0.083	0.018
564	04.01.2017 22:00:00	-0.101	0.018
565	04.01.2017 22:10:00	-0.119	0.018
566	04.01.2017 22:20:00	-0.138	0.019
567	04.01.2017 22:30:00	-0.156	0.018
568	04.01.2017 22:40:00	-0.175	0.019
569	04.01.2017 22:50:00	-0.193	0.018
570	04.01.2017 23:00:00	-0.211	0.018
571	04.01.2017 23:10:00	-0.228	0.017
572	04.01.2017 23:20:00	-0.245	0.017
573	04.01.2017 23:30:00	-0.262	0.017
574	04.01.2017 23:40:00	-0.277	0.015
575	04.01.2017 23:50:00	-0.292	0.015
576	05.01.2017 00:00:00	-0.307	0.015
577	05.01.2017 00:10:00	-0.32	0.013
578	05.01.2017 00:20:00	-0.332	0.012
579	05.01.2017 00:30:00	-0.343	0.011
580	05.01.2017 00:40:00	-0.353	0.01
581	05.01.2017 00:50:00	-0.362	0.009
582	05.01.2017 01:00:00	-0.369	0.007
583	05.01.2017 01:10:00	-0.375	0.006
584	05.01.2017 01:20:00	-0.38	0.005
585	05.01.2017 01:30:00	-0.384	0.004
586	05.01.2017 01:40:00	-0.386	0.002
587	05.01.2017 01:50:00	-0.386	0
588	05.01.2017 02:00:00	-0.385	-0.001
589	05.01.2017 02:10:00	-0.383	-0.002
590	05.01.2017 02:20:00	-0.379	-0.004
591	05.01.2017 02:30:00	-0.374	-0.005
592	05.01.2017 02:40:00	-0.367	-0.007
593	05.01.2017 02:50:00	-0.359	-0.008
594	05.01.2017 03:00:00	-0.349	-0.01
595	05.01.2017 03:10:00	-0.339	-0.01
596	05.01.2017 03:20:00	-0.327	-0.012
597	05.01.2017 03:30:00	-0.314	-0.013
598	05.01.2017 03:40:00	-0.3	-0.014
599	05.01.2017 03:50:00	-0.285	-0.015
600	05.01.2017 04:00:00	-0.27	-0.015
601	05.01.2017 04:10:00	-0.253	-0.017
602	05.01.2017 04:20:00	-0.236	-0.017
603	05.01.2017 04:30:00	-0.218	-0.018
604	05.01.2017 04:40:00	-0.199	-0.019
605	05.01.2017 04:50:00	-0.181	-0.018
606	05.01.2017 05:00:00	-0.161	-0.02
607	05.01.2017 05:10:00	-0.142	-0.019
608	05.01.2017 05:20:00	-0.123	-0.019
609	05.01.2017 05:30:00	-0.104	-0.019
610	05.01.2017 05:40:00	-0.085	-0.019
611	05.01.2017 05:50:00	-0.066	-0.019
612	05.01.2017 06:00:00	-0.047	-0.019
613	05.01.2017 06:10:00	-0.029	-0.018
614	05.01.2017 06:20:00	-0.011	-0.018
615	05.01.2017 06:30:00	0.006	-0.017
616	05.01.2017 06:40:00	0.022	-0.016
617	05.01.2017 06:50:00	0.037	-0.015
618	05.01.2017 07:00:00	0.052	-0.015
619	05.01.2017 07:10:00	0.066	-0.014
620	05.01.2017 07:20:00	0.079	-0.013
621	05.01.2017 07:30:00	0.091	-0.012
622	05.01.2017 07:40:00	0.101	-0.01
623	05.01.2017 07:50:00	0.111	-0.01
624	05.01.2017 08:00:00	0.12	-0.009
625	05.01.2017 08:10:00	0.127	-0.007
626	05.01.2017 08:20:00	0.134	-0.007
627	05.01.2017 08:30:00	0.139	-0.005
628	05.01.2017 08:40:00	0.144	-0.005
629	05.01.2017 08:50:00	0.147	-0.003
630	05.01.2017 09:00:00	0.149	-0.002
631	05.01.2017 09:10:00	0.15	-0.001
632	05.01.2017 09:20:00	0.15	0
633	05.01.2017 09:30:00	0.149	0.001
634	05.01.2017 09:40:00	0.148	0.001
635	05.01.2017 09:50:00	0.145	0.003
636	05.01.2017 10:00:00	0.141	0.004
637	05.01.2017 10:10:00	0.137	0.004
638	05.01.2017 10:20:00	0.132	0.005
639	05.01.2017 10:30:00	0.127	0.005
640	05.01.2017 10:40:00	0.121	0.006
641	05.01.2017 10:50:00	0.114	0.007
642	05.01.2017 11:00:00	0.107	0.007
643	05.01.2017 11:10:00	0.099	0.008
644	05.01.2017 11:20:00	0.092	0.007
645	05.01.2017 11:30:00	0.084	0.008
646	05.01.2017 11:40:00	0.075	0.009
647	05.01.2017 11:50:00	0.067	0.008
648	05.01.2017 12:00:00	0.059	0.008
649	05.01.2017 12:10:00	0.05	0.009
650	05.01.2017 12:20:00	0.042	0.008
651	05.01.2017 12:30:00	0.034	0.008
652	05.01.2017 12:40:00	0.025	0.009
653	05.01.2017 12:50:00	0.018	0.007
654	05.01.2017 13:00:00	0.01	0.008
655	05.01.2017 13:10:00	0.002	0.008
656	05.01.2017 13:20:00	-0.005	0.007
657	05.01.2017 13:30:00	-0.012	0.007
658	05.01.2017 13:40:00	-0.018	0.006
659	05.01.2017 13:50:00	-0.024	0.006
660	05.01.2017 14:00:00	-0.03	0.006
661	05.01.2017 14:10:00	-0.035	0.005
662	05.01.2017 14:20:00	-0.04	0.005
663	05.01.2017 14:30:00	-0.044	0.004
664	05.01.2017 14:40:00	-0.048	0.004
665	05.01.2017 14:50:00	-0.051	0.003
666	05.01.2017 15:00:00	-0.054	0.003
667	05.01.2017 15:10:00	-0.057	0.003
668	05.01.2017 15:20:00	-0.059	0.002
669	05.01.2017 15:30:00	-0.06	0.001
670	05.01.2017 15:40:00	-0.062	0.002
671	05.01.2017 15:50:00	-0.062	0
672	05.01.2017 16:00:00	-0.063	0.001
673	05.01.2017 16:10:00	-0.063	0
674	05.01.2017 16:20:00	-0.063	0
675	05.01.2017 16:30:00	-0.062	-0.001
676	05.01.2017 16:40:00	-0.062	0
677	05.01.2017 16:50:00	-0.06	-0.002
678	05.01.2017 17:00:00	-0.059	-0.001
679	05.01.2017 17:10:00	-0.058	-0.001
680	05.01.2017 17:20:00	-0.056	-0.002
681	05.01.2017 17:30:00	-0.054	-0.002
682	05.01.2017 17:40:00	-0.053	-0.001
683	05.01.2017 17:50:00	-0.051	-0.002
684	05.01.2017 18:00:00	-0.049	-0.002
685	05.01.2017 18:10:00	-0.047	-0.002
686	05.01.2017 18:20:00	-0.045	-0.002
687	05.01.2017 18:30:00	-0.044	-0.001
688	05.01.2017 18:40:00	-0.042	-0.002
689	05.01.2017 18:50:00	-0.041	-0.001
690	05.01.2017 19:00:00	-0.04	-0.001
691	05.01.2017 19:10:00	-0.039	-0.001
692	05.01.2017 19:20:00	-0.038	-0.001
693	05.01.2017 19:30:00	-0.038	0
694	05.01.2017 19:40:00	-0.038	0
695	05.01.2017 19:50:00	-0.038	0
696	05.01.2017 20:00:00	-0.039	0.001
697	05.01.2017 20:10:00	-0.04	0.001
698	05.01.2017 20:20:00	-0.042	0.002
699	05.01.2017 20:30:00	-0.044	0.002
700	05.01.2017 20:40:00	-0.046	0.002
701	05.01.2017 20:50:00	-0.049	0.003
702	05.01.2017 21:00:00	-0.053	0.004
703	05.01.2017 21:10:00	-0.057	0.004
704	05.01.2017 21:20:00	-0.061	0.004
705	05.01.2017 21:30:00	-0.066	0.005
706	05.01.2017 21:40:00	-0.072	0.006
707	05.01.2017 21:50:00	-0.078	0.006
708	05.01.2017 22:00:00	-0.084	0.006
709	05.01.2017 22:10:00	-0.091	0.007
710	05.01.2017 22:20:00	-0.098	0.007
711	05.01.2017 22:30:00	-0.106	0.008
712	05.01.2017 22:40:00	-0.114	0.008
713	05.01.2017 22:50:00	-0.123	0.009
714	05.01.2017 23:00:00	-0.131	0.008
715	05.01.2017 23:10:00	-0.14	0.009
716	05.01.2017 23:20:00	-0.149	0.009
717	05.01.2017 23:30:00	-0.159	0.01
718	05.01.2017 23:40:00	-0.168	0.009
719	05.01.2017 23:50:00	-0.177	0.009
720	06.01.2017 00:00:00	-0.187	0.01
721	06.01.2017 00:10:00	-0.196	0.009
722	06.01.2017 00:20:00	-0.205	0.009
723	06.01.2017 00:30:00	-0.214	0.009
724	06.01.2017 00:40:00	-0.223	0.009
725	06.01.2017 00:50:00	-0.231	0.008
726	06.01.2017 01:00:00	-0.239	0.008
727	06.01.2017 01:10:00	-0.246	0.007
728	06.01.2017 01:20:00	-0.253	0.007
729	06.01.2017 01:30:00	-0.259	0.006
730	06.01.2017 01:40:00	-0.265	0.006
731	06.01.2017 01:50:00	-0.269	0.004
732	06.01.2017 02:00:00	-0.273	0.004
733	06.01.2017 02:10:00	-0.277	0.004
734	06.01.2017 02:20:00	-0.279	0.002
735	06.01.2017 02:30:00	-0.28	0.001
736	06.01.2017 02:40:00	-0.281	0.001
737	06.01.2017 02:50:00	-0.28	-0.001
738	06.01.2017 03:00:00	-0.279	-0.001
739	06.01.2017 03:10:00	-0.276	-0.003
740	06.01.2017 03:20:00	-0.273	-0.003
741	06.01.2017 03:30:00	-0.268	-0.005
742	06.01.2017 03:40:00	-0.263	-0.005
743	06.01.2017 03:50:00	-0.256	-0.007
744	06.01.2017 04:00:00	-0.248	-0.008
745	06.01.2017 04:10:00	-0.24	-0.008
746	06.01.2017 04:20:00	-0.23	-0.01
747	06.01.2017 04:30:00	-0.219	-0.011
748	06.01.2017 04:40:00	-0.208	-0.011
749	06.01.2017 04:50:00	-0.196	-0.012
750	06.01.2017 05:00:00	-0.183	-0.013
751	06.01.2017 05:10:00	-0.169	-0.014
752	06.01.2017 05:20:00	-0.154	-0.015
753	06.01.2017 05:30:00	-0.139	-0.015
754	06.01.2017 05:40:00	-0.124	-0.015
755	06.01.2017 05:50:00	-0.108	-0.016
756	06.01.2017 06:00:00	-0.091	-0.017
757	06.01.2017 06:10:00	-0.074	-0.017
758	06.01.2017 06:20:00	-0.057	-0.017
759	06.01.2017 06:30:00	-0.04	-0.017
760	06.01.2017 06:40:00	-0.023	-0.017
761	06.01.2017 06:50:00	-0.006	-0.017
762	06.01.2017 07:00:00	0.012	-0.018
763	06.01.2017 07:10:00	0.028	-0.016
764	06.01.2017 07:20:00	0.045	-0.017
765	06.01.2017 07:30:00	0.061	-0.016
766	06.01.2017 07:40:00	0.077	-0.016
767	06.01.2017 07:50:00	0.093	-0.016
768	06.01.2017 08:00:00	0.107	-0.014
769	06.01.2017 08:10:00	0.122	-0.015
770	06.01.2017 08:20:00	0.135	-0.013
771	06.01.2017 08:30:00	0.148	-0.013
772	06.01.2017 08:40:00	0.16	-0.012
773	06.01.2017 08:50:00	0.171	-0.011
774	06.01.2017 09:00:00	0.181	-0.01
775	06.01.2017 09:10:00	0.19	-0.009
776	06.01.2017 09:20:00	0.198	-0.008
777	06.01.2017 09:30:00	0.205	-0.007
778	06.01.2017 09:40:00	0.211	-0.006
779	06.01.2017 09:50:00	0.216	-0.005
780	06.01.2017 10:00:00	0.22	-0.004
781	06.01.2017 10:10:00	0.223	-0.003
782	06.01.2017 10:20:00	0.225	-0.002
783	06.01.2017 10:30:00	0.226	-0.001
784	06.01.2017 10:40:00	0.225	0.001
785	06.01.2017 10:50:00	0.224	0.001
786	06.01.2017 11:00:00	0.221	0.003
787	06.01.2017 11:10:00	0.218	0.003
788	06.01.2017 11:20:00	0.214	0.004
789	06.01.2017 11:30:00	0.208	0.006
790	06.01.2017 11:40:00	0.202	0.006
791	06.01.2017 11:50:00	0.194	0.008
792	06.01.2017 12:00:00	0.186	0.008
793	06.01.2017 12:10:00	0.177	0.009
794	06.01.2017 12:20:00	0.168	0.009
795	06.01.2017 12:30:00	0.157	0.011
796	06.01.2017 12:40:00	0.146	0.011
797	06.01.2017 12:50:00	0.134	0.012
798	06.01.2017 13:00:00	0.122	0.012
799	06.01.2017 13:10:00	0.109	0.013
800	06.01.2017 13:20:00	0.096	0.013
801	06.01.2017 13:30:00	0.082	0.014
802	06.01.2017 13:40:00	0.068	0.014
803	06.01.2017 13:50:00	0.054	0.014
804	06.01.2017 14:00:00	0.039	0.015
805	06.01.2017 14:10:00	0.025	0.014
806	06.01.2017 14:20:00	0.01	0.015
807	06.01.2017 14:30:00	-0.005	0.015
808	06.01.2017 14:40:00	-0.02	0.015
809	06.01.2017 14:50:00	-0.035	0.015
810	06.01.2017 15:00:00	-0.049	0.014
811	06.01.2017 15:10:00	-0.064	0.015
812	06.01.2017 15:20:00	-0.078	0.014
813	06.01.2017 15:30:00	-0.092	0.014
814	06.01.2017 15:40:00	-0.105	0.013
815	06.01.2017 15:50:00	-0.118	0.013
816	06.01.2017 16:00:00	-0.131	0.013
817	06.01.2017 16:10:00	-0.143	0.012
818	06.01.2017 16:20:00	-0.155	0.012
819	06.01.2017 16:30:00	-0.166	0.011
820	06.01.2017 16:40:00	-0.176	0.01
821	06.01.2017 16:50:00	-0.186	0.01
822	06.01.2017 17:00:00	-0.195	0.009
823	06.01.2017 17:10:00	-0.203	0.008
824	06.01.2017 17:20:00	-0.21	0.007
825	06.01.2017 17:30:00	-0.217	0.007
826	06.01.2017 17:40:00	-0.223	0.006
827	06.01.2017 17:50:00	-0.228	0.005
828	06.01.2017 18:00:00	-0.233	0.005
829	06.01.2017 18:10:00	-0.236	0.003
830	06.01.2017 18:20:00	-0.239	0.003
831	06.01.2017 18:30:00	-0.241	0.002
832	06.01.2017 18:40:00	-0.242	0.001
833	06.01.2017 18:50:00	-0.242	0
834	06.01.2017 19:00:00	-0.242	0
835	06.01.2017 19:10:00	-0.241	-0.001
836	06.01.2017 19:20:00	-0.239	-0.002
837	06.01.2017 19:30:00	-0.236	-0.003
838	06.01.2017 19:40:00	-0.233	-0.003
839	06.01.2017 19:50:00	-0.229	-0.004
840	06.01.2017 20:00:00	-0.225	-0.004
841	06.01.2017 20:10:00	-0.22	-0.005
842	06.01.2017 20:20:00	-0.215	-0.005
843	06.01.2017 20:30:00	-0.209	-0.006
844	06.01.2017 20:40:00	-0.203	-0.006
845	06.01.2017 20:50:00	-0.197	-0.006
846	06.01.2017 21:00:00	-0.191	-0.006
847	06.01.2017 21:10:00	-0.184	-0.007
848	06.01.2017 21:20:00	-0.178	-0.006
849	06.01.2017 21:30:00	-0.171	-0.007
850	06.01.2017 21:40:00	-0.165	-0.006
851	06.01.2017 21:50:00	-0.158	-0.007
852	06.01.2017 22:00:00	-0.152	-0.006
853	06.01.2017 22:10:00	-0.146	-0.006
854	06.01.2017 22:20:00	-0.141	-0.005
855	06.01.2017 22:30:00	-0.135	-0.006
856	06.01.2017 22:40:00	-0.13	-0.005
857	06.01.2017 22:50:00	-0.126	-0.004
858	06.01.2017 23:00:00	-0.122	-0.004
859	06.01.2017 23:10:00	-0.118	-0.004
860	06.01.2017 23:20:00	-0.115	-0.003
861	06.01.2017 23:30:00	-0.113	-0.002
862	06.01.2017 23:40:00	-0.111	-0.002
863	06.01.2017 23:50:00	-0.11	-0.001
864	07.01.2017 00:00:00	-0.11	0
865	07.01.2017 00:10:00	-0.11	0
866	07.01.2017 00:20:00	-0.11	0
867	07.01.2017 00:30:00	-0.111	0.001
868	07.01.2017 00:40:00	-0.113	0.002
869	07.01.2017 00:50:00	-0.115	0.002
870	07.01.2017 01:00:00	-0.118	0.003
871	07.01.2017 01:10:00	-0.121	0.003
872	07.01.2017 01:20:00	-0.124	0.003
873	07.01.2017 01:30:00	-0.128	0.004
874	07.01.2017 01:40:00	-0.132	0.004
875	07.01.2017 01:50:00	-0.137	0.005
876	07.01.2017 02:00:00	-0.141	0.004
877	07.01.2017 02:10:00	-0.146	0.005
878	07.01.2017 02:20:00	-0.15	0.004
879	07.01.2017 02:30:00	-0.155	0.005
880	07.01.2017 02:40:00	-0.159	0.004
881	07.01.2017 02:50:00	-0.163	0.004
882	07.01.2017 03:00:00	-0.167	0.004
883	07.01.2017 03:10:00	-0.171	0.004
884	07.01.2017 03:20:00	-0.174	0.003
885	07.01.2017 03:30:00	-0.176	0.002
886	07.01.2017 03:40:00	-0.178	0.002
887	07.01.2017 03:50:00	-0.18	0.002
888	07.01.2017 04:00:00	-0.18	0
889	07.01.2017 04:10:00	-0.18	0
890	07.01.2017 04:20:00	-0.179	-0.001
891	07.01.2017 04:30:00	-0.178	-0.001
892	07.01.2017 04:40:00	-0.175	-0.003
893	07.01.2017 04:50:00	-0.171	-0.004
894	07.01.2017 05:00:00	-0.167	-0.004
895	07.01.2017 05:10:00	-0.161	-0.006
896	07.01.2017 05:20:00	-0.155	-0.006
897	07.01.2017 05:30:00	-0.147	-0.008
898	07.01.2017 05:40:00	-0.139	-0.008
899	07.01.2017 05:50:00	-0.129	-0.01
900	07.01.2017 06:00:00	-0.119	-0.01
901	07.01.2017 06:10:00	-0.107	-0.012
902	07.01.2017 06:20:00	-0.095	-0.012
903	07.01.2017 06:30:00	-0.082	-0.013
904	07.01.2017 06:40:00	-0.068	-0.014
905	07.01.2017 06:50:00	-0.053	-0.015
906	07.01.2017 07:00:00	-0.038	-0.015
907	07.01.2017 07:10:00	-0.022	-0.016
908	07.01.2017 07:20:00	-0.005	-0.017
909	07.01.2017 07:30:00	0.012	-0.017
910	07.01.2017 07:40:00	0.029	-0.017
911	07.01.2017 07:50:00	0.047	-0.018
912	07.01.2017 08:00:00	0.065	-0.018
913	07.01.2017 08:10:00	0.083	-0.018
914	07.01.2017 08:20:00	0.102	-0.019
915	07.01.2017 08:30:00	0.12	-0.018
916	07.01.2017 08:40:00	0.138	-0.018
917	07.01.2017 08:50:00	0.155	-0.017
918	07.01.2017 09:00:00	0.173	-0.018
919	07.01.2017 09:10:00	0.189	-0.016
920	07.01.2017 09:20:00	0.206	-0.017
921	07.01.2017 09:30:00	0.221	-0.015
922	07.01.2017 09:40:00	0.236	-0.015
923	07.01.2017 09:50:00	0.25	-0.014
924	07.01.2017 10:00:00	0.263	-0.013
925	07.01.2017 10:10:00	0.276	-0.013
926	07.01.2017 10:20:00	0.287	-0.011
927	07.01.2017 10:30:00	0.297	-0.01
928	07.01.2017 10:40:00	0.306	-0.009
929	07.01.2017 10:50:00	0.313	-0.007
930	07.01.2017 11:00:00	0.319	-0.006
931	07.01.2017 11:10:00	0.324	-0.005
932	07.01.2017 11:20:00	0.327	-0.003
933	07.01.2017 11:30:00	0.329	-0.002
934	07.01.2017 11:40:00	0.33	-0.001
935	07.01.2017 11:50:00	0.329	0.001
936	07.01.2017 12:00:00	0.326	0.003
937	07.01.2017 12:10:00	0.322	0.004
938	07.01.2017 12:20:00	0.317	0.005
939	07.01.2017 12:30:00	0.309	0.008
940	07.01.2017 12:40:00	0.301	0.008
941	07.01.2017 12:50:00	0.291	0.01
942	07.01.2017 13:00:00	0.279	0.012
943	07.01.2017 13:10:00	0.266	0.013
944	07.01.2017 13:20:00	0.252	0.014
945	07.01.2017 13:30:00	0.236	0.016
946	07.01.2017 13:40:00	0.219	0.017
947	07.01.2017 13:50:00	0.201	0.018
948	07.01.2017 14:00:00	0.182	0.019
949	07.01.2017 14:10:00	0.161	0.021
950	07.01.2017 14:20:00	0.14	0.021
951	07.01.2017 14:30:00	0.118	0.022
952	07.01.2017 14:40:00	0.095	0.023
953	07.01.2017 14:50:00	0.071	0.024
954	07.01.2017 15:00:00	0.047	0.024
955	07.01.2017 15:10:00	0.022	0.025
956	07.01.2017 15:20:00	-0.003	0.025
957	07.01.2017 15:30:00	-0.028	0.025
958	07.01.2017 15:40:00	-0.054	0.026
959	07.01.2017 15:50:00	-0.08	0.026
960	07.01.2017 16:00:00	-0.105	0.025
961	07.01.2017 16:10:00	-0.131	0.026
962	07.01.2017 16:20:00	-0.156	0.025
963	07.01.2017 16:30:00	-0.18	0.024
964	07.01.2017 16:40:00	-0.205	0.025
965	07.01.2017 16:50:00	-0.228	0.023
966	07.01.2017 17:00:00	-0.251	0.023
967	07.01.2017 17:10:00	-0.273	0.022
968	07.01.2017 17:20:00	-0.294	0.021
969	07.01.2017 17:30:00	-0.314	0.02
970	07.01.2017 17:40:00	-0.332	0.018
971	07.01.2017 17:50:00	-0.35	0.018
972	07.01.2017 18:00:00	-0.366	0.016
973	07.01.2017 18:10:00	-0.381	0.015
974	07.01.2017 18:20:00	-0.394	0.013
975	07.01.2017 18:30:00	-0.406	0.012
976	07.01.2017 18:40:00	-0.417	0.011
977	07.01.2017 18:50:00	-0.425	0.008
978	07.01.2017 19:00:00	-0.433	0.008
979	07.01.2017 19:10:00	-0.438	0.005
980	07.01.2017 19:20:00	-0.442	0.004
981	07.01.2017 19:30:00	-0.444	0.002
982	07.01.2017 19:40:00	-0.445	0.001
983	07.01.2017 19:50:00	-0.444	-0.001
984	07.01.2017 20:00:00	-0.441	-0.003
985	07.01.2017 20:10:00	-0.437	-0.004
986	07.01.2017 20:20:00	-0.431	-0.006
987	07.01.2017 20:30:00	-0.424	-0.007
988	07.01.2017 20:40:00	-0.416	-0.008
989	07.01.2017 20:50:00	-0.406	-0.01
990	07.01.2017 21:00:00	-0.395	-0.011
991	07.01.2017 21:10:00	-0.383	-0.012
992	07.01.2017 21:20:00	-0.37	-0.013
993	07.01.2017 21:30:00	-0.355	-0.015
994	07.01.2017 21:40:00	-0.34	-0.015
995	07.01.2017 21:50:00	-0.325	-0.015
996	07.01.2017 22:00:00	-0.309	-0.016
997	07.01.2017 22:10:00	-0.292	-0.017
998	07.01.2017 22:20:00	-0.275	-0.017
999	07.01.2017 22:30:00	-0.258	-0.017
1000	07.01.2017 22:40:00	-0.24	-0.018
1001	07.01.2017 22:50:00	-0.223	-0.017
1002	07.01.2017 23:00:00	-0.206	-0.017
1003	07.01.2017 23:10:00	-0.189	-0.017
1004	07.01.2017 23:20:00	-0.172	-0.017
1005	07.01.2017 23:30:00	-0.156	-0.016
1006	07.01.2017 23:40:00	-0.141	-0.015
1007	07.01.2017 23:50:00	-0.126	-0.015
1008	08.01.2017 00:00:00	-0.112	-0.014
1009	08.01.2017 00:10:00	-0.099	-0.013
1010	08.01.2017 00:20:00	-0.087	-0.012
1011	08.01.2017 00:30:00	-0.076	-0.011
1012	08.01.2017 00:40:00	-0.066	-0.01
1013	08.01.2017 00:50:00	-0.057	-0.009
1014	08.01.2017 01:00:00	-0.049	-0.008
1015	08.01.2017 01:10:00	-0.042	-0.007
1016	08.01.2017 01:20:00	-0.037	-0.005
1017	08.01.2017 01:30:00	-0.033	-0.004
1018	08.01.2017 01:40:00	-0.029	-0.004
1019	08.01.2017 01:50:00	-0.027	-0.002
1020	08.01.2017 02:00:00	-0.026	-0.001
1021	08.01.2017 02:10:00	-0.026	0
1022	08.01.2017 02:20:00	-0.027	0.001
1023	08.01.2017 02:30:00	-0.029	0.002
1024	08.01.2017 02:40:00	-0.032	0.003
1025	08.01.2017 02:50:00	-0.036	0.004
1026	08.01.2017 03:00:00	-0.04	0.004
1027	08.01.2017 03:10:00	-0.045	0.005
1028	08.01.2017 03:20:00	-0.051	0.006
1029	08.01.2017 03:30:00	-0.056	0.005
1030	08.01.2017 03:40:00	-0.063	0.007
1031	08.01.2017 03:50:00	-0.069	0.006
1032	08.01.2017 04:00:00	-0.075	0.006
1033	08.01.2017 04:10:00	-0.081	0.006
1034	08.01.2017 04:20:00	-0.087	0.006
1035	08.01.2017 04:30:00	-0.093	0.006
1036	08.01.2017 04:40:00	-0.099	0.006
1037	08.01.2017 04:50:00	-0.103	0.004
1038	08.01.2017 05:00:00	-0.107	0.004
1039	08.01.2017 05:10:00	-0.111	0.004
1040	08.01.2017 05:20:00	-0.114	0.003
1041	08.01.2017 05:30:00	-0.115	0.001
1042	08.01.2017 05:40:00	-0.116	0.001
1043	08.01.2017 05:50:00	-0.115	-0.001
1044	08.01.2017 06:00:00	-0.114	-0.001
1045	08.01.2017 06:10:00	-0.111	-0.003
1046	08.01.2017 06:20:00	-0.107	-0.004
1047	08.01.2017 06:30:00	-0.102	-0.005
1048	08.01.2017 06:40:00	-0.095	-0.007
1049	08.01.2017 06:50:00	-0.087	-0.008
1050	08.01.2017 07:00:00	-0.078	-0.009
1051	08.01.2017 07:10:00	-0.068	-0.01
1052	08.01.2017 07:20:00	-0.056	-0.012
1053	08.01.2017 07:30:00	-0.043	-0.013
1054	08.01.2017 07:40:00	-0.029	-0.014
1055	08.01.2017 07:50:00	-0.013	-0.016
1056	08.01.2017 08:00:00	0.003	-0.016
1057	08.01.2017 08:10:00	0.021	-0.018
1058	08.01.2017 08:20:00	0.039	-0.018
1059	08.01.2017 08:30:00	0.058	-0.019
1060	08.01.2017 08:40:00	0.078	-0.02
1061	08.01.2017 08:50:00	0.099	-0.021
1062	08.01.2017 09:00:00	0.12	-0.021
1063	08.01.2017 09:10:00	0.142	-0.022
1064	08.01.2017 09:20:00	0.163	-0.021
1065	08.01.2017 09:30:00	0.185	-0.022
1066	08.01.2017 09:40:00	0.207	-0.022
1067	08.01.2017 09:50:00	0.229	-0.022
1068	08.01.2017 10:00:00	0.25	-0.021
1069	08.01.2017 10:10:00	0.271	-0.021
1070	08.01.2017 10:20:00	0.292	-0.021
1071	08.01.2017 10:30:00	0.311	-0.019
1072	08.01.2017 10:40:00	0.33	-0.019
1073	08.01.2017 10:50:00	0.348	-0.018
1074	08.01.2017 11:00:00	0.365	-0.017
1075	08.01.2017 11:10:00	0.381	-0.016
1076	08.01.2017 11:20:00	0.395	-0.014
1077	08.01.2017 11:30:00	0.407	-0.012
1078	08.01.2017 11:40:00	0.418	-0.011
1079	08.01.2017 11:50:00	0.428	-0.01
1080	08.01.2017 12:00:00	0.435	-0.007
1081	08.01.2017 12:10:00	0.441	-0.006
1082	08.01.2017 12:20:00	0.445	-0.004
1083	08.01.2017 12:30:00	0.447	-0.002
1084	08.01.2017 12:40:00	0.446	0.001
1085	08.01.2017 12:50:00	0.444	0.002
1086	08.01.2017 13:00:00	0.439	0.005
1087	08.01.2017 13:10:00	0.433	0.006
1088	08.01.2017 13:20:00	0.424	0.009
1089	08.01.2017 13:30:00	0.413	0.011
1090	08.01.2017 13:40:00	0.399	0.014
1091	08.01.2017 13:50:00	0.384	0.015
1092	08.01.2017 14:00:00	0.367	0.017
1093	08.01.2017 14:10:00	0.347	0.02
1094	08.01.2017 14:20:00	0.326	0.021
1095	08.01.2017 14:30:00	0.303	0.023
1096	08.01.2017 14:40:00	0.277	0.026
1097	08.01.2017 14:50:00	0.251	0.026
1098	08.01.2017 15:00:00	0.222	0.029
1099	08.01.2017 15:10:00	0.192	0.03
1100	08.01.2017 15:20:00	0.161	0.031
1101	08.01.2017 15:30:00	0.129	0.032
1102	08.01.2017 15:40:00	0.095	0.034
1103	08.01.2017 15:50:00	0.06	0.035
1104	08.01.2017 16:00:00	0.025	0.035
1105	08.01.2017 16:10:00	-0.011	0.036
1106	08.01.2017 16:20:00	-0.047	0.036
1107	08.01.2017 16:30:00	-0.084	0.037
1108	08.01.2017 16:40:00	-0.121	0.037
1109	08.01.2017 16:50:00	-0.157	0.036
1110	08.01.2017 17:00:00	-0.194	0.037
1111	08.01.2017 17:10:00	-0.23	0.036
1112	08.01.2017 17:20:00	-0.265	0.035
1113	08.01.2017 17:30:00	-0.3	0.035
1114	08.01.2017 17:40:00	-0.333	0.033
1115	08.01.2017 17:50:00	-0.366	0.033
1116	08.01.2017 18:00:00	-0.397	0.031
1117	08.01.2017 18:10:00	-0.427	0.03
1118	08.01.2017 18:20:00	-0.455	0.028
1119	08.01.2017 18:30:00	-0.482	0.027
1120	08.01.2017 18:40:00	-0.506	0.024
1121	08.01.2017 18:50:00	-0.529	0.023
1122	08.01.2017 19:00:00	-0.55	0.021
1123	08.01.2017 19:10:00	-0.568	0.018
1124	08.01.2017 19:20:00	-0.584	0.016
1125	08.01.2017 19:30:00	-0.598	0.014
1126	08.01.2017 19:40:00	-0.609	0.011
1127	08.01.2017 19:50:00	-0.618	0.009
1128	08.01.2017 20:00:00	-0.625	0.007
1129	08.01.2017 20:10:00	-0.629	0.004
1130	08.01.2017 20:20:00	-0.631	0.002
1131	08.01.2017 20:30:00	-0.63	-0.001
1132	08.01.2017 20:40:00	-0.626	-0.004
1133	08.01.2017 20:50:00	-0.621	-0.005
1134	08.01.2017 21:00:00	-0.613	-0.008
1135	08.01.2017 21:10:00	-0.602	-0.011
1136	08.01.2017 21:20:00	-0.59	-0.012
1137	08.01.2017 21:30:00	-0.576	-0.014
1138	08.01.2017 21:40:00	-0.559	-0.017
1139	08.01.2017 21:50:00	-0.541	-0.018
1140	08.01.2017 22:00:00	-0.521	-0.02
1141	08.01.2017 22:10:00	-0.499	-0.022
1142	08.01.2017 22:20:00	-0.477	-0.022
1143	08.01.2017 22:30:00	-0.452	-0.025
1144	08.01.2017 22:40:00	-0.427	-0.025
1145	08.01.2017 22:50:00	-0.401	-0.026
1146	08.01.2017 23:00:00	-0.375	-0.026
1147	08.01.2017 23:10:00	-0.348	-0.027
1148	08.01.2017 23:20:00	-0.32	-0.028
1149	08.01.2017 23:30:00	-0.292	-0.028
1150	08.01.2017 23:40:00	-0.265	-0.027
1151	08.01.2017 23:50:00	-0.237	-0.028
1152	09.01.2017 00:00:00	-0.21	-0.027
1153	09.01.2017 00:10:00	-0.184	-0.026
1154	09.01.2017 00:20:00	-0.158	-0.026
1155	09.01.2017 00:30:00	-0.133	-0.025
1156	09.01.2017 00:40:00	-0.11	-0.023
1157	09.01.2017 00:50:00	-0.087	-0.023
1158	09.01.2017 01:00:00	-0.066	-0.021
1159	09.01.2017 01:10:00	-0.046	-0.02
1160	09.01.2017 01:20:00	-0.028	-0.018
1161	09.01.2017 01:30:00	-0.011	-0.017
1162	09.01.2017 01:40:00	0.004	-0.015
1163	09.01.2017 01:50:00	0.018	-0.014
1164	09.01.2017 02:00:00	0.029	-0.011
1165	09.01.2017 02:10:00	0.039	-0.01
1166	09.01.2017 02:20:00	0.047	-0.008
1167	09.01.2017 02:30:00	0.054	-0.007
1168	09.01.2017 02:40:00	0.058	-0.004
1169	09.01.2017 02:50:00	0.061	-0.003
1170	09.01.2017 03:00:00	0.062	-0.001
1171	09.01.2017 03:10:00	0.062	0
1172	09.01.2017 03:20:00	0.06	0.002
1173	09.01.2017 03:30:00	0.057	0.003
1174	09.01.2017 03:40:00	0.052	0.005
1175	09.01.2017 03:50:00	0.046	0.006
1176	09.01.2017 04:00:00	0.039	0.007
1177	09.01.2017 04:10:00	0.031	0.008
1178	09.01.2017 04:20:00	0.023	0.008
1179	09.01.2017 04:30:00	0.014	0.009
1180	09.01.2017 04:40:00	0.004	0.01
1181	09.01.2017 04:50:00	-0.006	0.01
1182	09.01.2017 05:00:00	-0.016	0.01
1183	09.01.2017 05:10:00	-0.026	0.01
1184	09.01.2017 05:20:00	-0.036	0.01
1185	09.01.2017 05:30:00	-0.046	0.01
1186	09.01.2017 05:40:00	-0.055	0.009
1187	09.01.2017 05:50:00	-0.064	0.009
1188	09.01.2017 06:00:00	-0.071	0.007
1189	09.01.2017 06:10:00	-0.078	0.007
1190	09.01.2017 06:20:00	-0.083	0.005
1191	09.01.2017 06:30:00	-0.088	0.005
1192	09.01.2017 06:40:00	-0.091	0.003
1193	09.01.2017 06:50:00	-0.092	0.001
1194	09.01.2017 07:00:00	-0.092	0
1195	09.01.2017 07:10:00	-0.091	-0.001
1196	09.01.2017 07:20:00	-0.088	-0.003
1197	09.01.2017 07:30:00	-0.083	-0.005
1198	09.01.2017 07:40:00	-0.076	-0.007
1199	09.01.2017 07:50:00	-0.068	-0.008
1200	09.01.2017 08:00:00	-0.058	-0.01
1201	09.01.2017 08:10:00	-0.046	-0.012
1202	09.01.2017 08:20:00	-0.033	-0.013
1203	09.01.2017 08:30:00	-0.018	-0.015
1204	09.01.2017 08:40:00	-0.001	-0.017
1205	09.01.2017 08:50:00	0.017	-0.018
1206	09.01.2017 09:00:00	0.037	-0.02
1207	09.01.2017 09:10:00	0.058	-0.021
1208	09.01.2017 09:20:00	0.08	-0.022
1209	09.01.2017 09:30:00	0.104	-0.024
1210	09.01.2017 09:40:00	0.128	-0.024
1211	09.01.2017 09:50:00	0.153	-0.025
1212	09.01.2017 10:00:00	0.179	-0.026
1213	09.01.2017 10:10:00	0.205	-0.026
1214	09.01.2017 10:20:00	0.232	-0.027
1215	09.01.2017 10:30:00	0.258	-0.026
1216	09.01.2017 10:40:00	0.285	-0.027
1217	09.01.2017 10:50:00	0.311	-0.026
1218	09.01.2017 11:00:00	0.337	-0.026
1219	09.01.2017 11:10:00	0.363	-0.026
1220	09.01.2017 11:20:00	0.387	-0.024
1221	09.01.2017 11:30:00	0.411	-0.024
1222	09.01.2017 11:40:00	0.433	-0.022
1223	09.01.2017 11:50:00	0.454	-0.021
1224	09.01.2017 12:00:00	0.474	-0.02
1225	09.01.2017 12:10:00	0.492	-0.018
1226	09.01.2017 12:20:00	0.508	-0.016
1227	09.01.2017 12:30:00	0.521	-0.013
1228	09.01.2017 12:40:00	0.533	-0.012
1229	09.01.2017 12:50:00	0.543	-0.01
1230	09.01.2017 13:00:00	0.55	-0.007
1231	09.01.2017 13:10:00	0.555	-0.005
1232	09.01.2017 13:20:00	0.557	-0.002
1233	09.01.2017 13:30:00	0.556	0.001
1234	09.01.2017 13:40:00	0.553	0.003
1235	09.01.2017 13:50:00	0.547	0.006
1236	09.01.2017 14:00:00	0.539	0.008
1237	09.01.2017 14:10:00	0.527	0.012
1238	09.01.2017 14:20:00	0.513	0.014
1239	09.01.2017 14:30:00	0.496	0.017
1240	09.01.2017 14:40:00	0.476	0.02
1241	09.01.2017 14:50:00	0.454	0.022
1242	09.01.2017 15:00:00	0.429	0.025
1243	09.01.2017 15:10:00	0.401	0.028
1244	09.01.2017 15:20:00	0.371	0.03
1245	09.01.2017 15:30:00	0.339	0.032
1246	09.01.2017 15:40:00	0.305	0.034
1247	09.01.2017 15:50:00	0.268	0.037
1248	09.01.2017 16:00:00	0.23	0.038
1249	09.01.2017 16:10:00	0.19	0.04
1250	09.01.2017 16:20:00	0.148	0.042
1251	09.01.2017 16:30:00	0.106	0.042
1252	09.01.2017 16:40:00	0.062	0.044
1253	09.01.2017 16:50:00	0.017	0.045
1254	09.01.2017 17:00:00	-0.029	0.046
1255	09.01.2017 17:10:00	-0.075	0.046
1256	09.01.2017 17:20:00	-0.121	0.046
1257	09.01.2017 17:30:00	-0.167	0.046
1258	09.01.2017 17:40:00	-0.213	0.046
1259	09.01.2017 17:50:00	-0.259	0.046
1260	09.01.2017 18:00:00	-0.304	0.045
1261	09.01.2017 18:10:00	-0.348	0.044
1262	09.01.2017 18:20:00	-0.39	0.042
1263	09.01.2017 18:30:00	-0.432	0.042
1264	09.01.2017 18:40:00	-0.472	0.04
1265	09.01.2017 18:50:00	-0.51	0.038
1266	09.01.2017 19:00:00	-0.546	0.036
1267	09.01.2017 19:10:00	-0.58	0.034
1268	09.01.2017 19:20:00	-0.612	0.032
1269	09.01.2017 19:30:00	-0.641	0.029
1270	09.01.2017 19:40:00	-0.668	0.027
1271	09.01.2017 19:50:00	-0.692	0.024
1272	09.01.2017 20:00:00	-0.713	0.021
1273	09.01.2017 20:10:00	-0.731	0.018
1274	09.01.2017 20:20:00	-0.746	0.015
1275	09.01.2017 20:30:00	-0.758	0.012
1276	09.01.2017 20:40:00	-0.767	0.009
1277	09.01.2017 20:50:00	-0.773	0.006
1278	09.01.2017 21:00:00	-0.775	0.002
1279	09.01.2017 21:10:00	-0.775	0
1280	09.01.2017 21:20:00	-0.771	-0.004
1281	09.01.2017 21:30:00	-0.764	-0.007
1282	09.01.2017 21:40:00	-0.754	-0.01
1283	09.01.2017 21:50:00	-0.742	-0.012
1284	09.01.2017 22:00:00	-0.726	-0.016
1285	09.01.2017 22:10:00	-0.708	-0.018
1286	09.01.2017 22:20:00	-0.687	-0.021
1287	09.01.2017 22:30:00	-0.664	-0.023
1288	09.01.2017 22:40:00	-0.639	-0.025
1289	09.01.2017 22:50:00	-0.611	-0.028
1290	09.01.2017 23:00:00	-0.582	-0.029
1291	09.01.2017 23:10:00	-0.552	-0.03
1292	09.01.2017 23:20:00	-0.519	-0.033
1293	09.01.2017 23:30:00	-0.486	-0.033
1294	09.01.2017 23:40:00	-0.452	-0.034
1295	09.01.2017 23:50:00	-0.417	-0.035
1296	10.01.2017 00:00:00	-0.381	-0.036
1297	10.01.2017 00:10:00	-0.346	-0.035
1298	10.01.2017 00:20:00	-0.31	-0.036
1299	10.01.2017 00:30:00	-0.274	-0.036
1300	10.01.2017 00:40:00	-0.239	-0.035
1301	10.01.2017 00:50:00	-0.205	-0.034
1302	10.01.2017 01:00:00	-0.171	-0.034
1303	10.01.2017 01:10:00	-0.139	-0.032
1304	10.01.2017 01:20:00	-0.107	-0.032
1305	10.01.2017 01:30:00	-0.078	-0.029
1306	10.01.2017 01:40:00	-0.049	-0.029
1307	10.01.2017 01:50:00	-0.023	-0.026
1308	10.01.2017 02:00:00	0.002	-0.025
1309	10.01.2017 02:10:00	0.024	-0.022
1310	10.01.2017 02:20:00	0.045	-0.021
1311	10.01.2017 02:30:00	0.063	-0.018
1312	10.01.2017 02:40:00	0.079	-0.016
1313	10.01.2017 02:50:00	0.093	-0.014
1314	10.01.2017 03:00:00	0.104	-0.011
1315	10.01.2017 03:10:00	0.113	-0.009
1316	10.01.2017 03:20:00	0.12	-0.007
1317	10.01.2017 03:30:00	0.125	-0.005
1318	10.01.2017 03:40:00	0.127	-0.002
1319	10.01.2017 03:50:00	0.128	-0.001
1320	10.01.2017 04:00:00	0.126	0.002
1321	10.01.2017 04:10:00	0.122	0.004
1322	10.01.2017 04:20:00	0.117	0.005
1323	10.01.2017 04:30:00	0.11	0.007
1324	10.01.2017 04:40:00	0.101	0.009
1325	10.01.2017 04:50:00	0.091	0.01
1326	10.01.2017 05:00:00	0.08	0.011
1327	10.01.2017 05:10:00	0.068	0.012
1328	10.01.2017 05:20:00	0.055	0.013
1329	10.01.2017 05:30:00	0.042	0.013
1330	10.01.2017 05:40:00	0.028	0.014
1331	10.01.2017 05:50:00	0.014	0.014
1332	10.01.2017 06:00:00	0	0.014
1333	10.01.2017 06:10:00	-0.014	0.014
1334	10.01.2017 06:20:00	-0.027	0.013
1335	10.01.2017 06:30:00	-0.04	0.013
1336	10.01.2017 06:40:00	-0.051	0.011
1337	10.01.2017 06:50:00	-0.062	0.011
1338	10.01.2017 07:00:00	-0.072	0.01
1339	10.01.2017 07:10:00	-0.08	0.008
1340	10.01.2017 07:20:00	-0.087	0.007
1341	10.01.2017 07:30:00	-0.092	0.005
1342	10.01.2017 07:40:00	-0.095	0.003
1343	10.01.2017 07:50:00	-0.097	0.002
1344	10.01.2017 08:00:00	-0.096	-0.001
1345	10.01.2017 08:10:00	-0.094	-0.002
1346	10.01.2017 08:20:00	-0.089	-0.005
1347	10.01.2017 08:30:00	-0.082	-0.007
1348	10.01.2017 08:40:00	-0.073	-0.009
1349	10.01.2017 08:50:00	-0.062	-0.011
1350	10.01.2017 09:00:00	-0.049	-0.013
1351	10.01.2017 09:10:00	-0.034	-0.015
1352	10.01.2017 09:20:00	-0.017	-0.017
1353	10.01.2017 09:30:00	0.003	-0.02
1354	10.01.2017 09:40:00	0.024	-0.021
1355	10.01.2017 09:50:00	0.046	-0.022
1356	10.01.2017 10:00:00	0.071	-0.025
1357	10.01.2017 10:10:00	0.097	-0.026
1358	10.01.2017 10:20:00	0.124	-0.027
1359	10.01.2017 10:30:00	0.152	-0.028
1360	10.01.2017 10:40:00	0.182	-0.03
1361	10.01.2017 10:50:00	0.212	-0.03
1362	10.01.2017 11:00:00	0.242	-0.03
1363	10.01.2017 11:10:00	0.273	-0.031
1364	10.01.2017 11:20:00	0.304	-0.031
1365	10.01.2017 11:30:00	0.335	-0.031
1366	10.01.2017 11:40:00	0.366	-0.031
1367	10.01.2017 11:50:00	0.396	-0.03
1368	10.01.2017 12:00:00	0.425	-0.029
1369	10.01.2017 12:10:00	0.454	-0.029
1370	10.01.2017 12:20:00	0.481	-0.027
1371	10.01.2017 12:30:00	0.506	-0.025
1372	10.01.2017 12:40:00	0.53	-0.024
1373	10.01.2017 12:50:00	0.553	-0.023
1374	10.01.2017 13:00:00	0.573	-0.02
1375	10.01.2017 13:10:00	0.591	-0.018
1376	10.01.2017 13:20:00	0.606	-0.015
1377	10.01.2017 13:30:00	0.619	-0.013
1378	10.01.2017 13:40:00	0.629	-0.01
1379	10.01.2017 13:50:00	0.636	-0.007
1380	10.01.2017 14:00:00	0.641	-0.005
1381	10.01.2017 14:10:00	0.642	-0.001
1382	10.01.2017 14:20:00	0.64	0.002
1383	10.01.2017 14:30:00	0.635	0.005
1384	10.01.2017 14:40:00	0.627	0.008
1385	10.01.2017 14:50:00	0.616	0.011
1386	10.01.2017 15:00:00	0.601	0.015
1387	10.01.2017 15:10:00	0.583	0.018
1388	10.01.2017 15:20:00	0.562	0.021
1389	10.01.2017 15:30:00	0.537	0.025
1390	10.01.2017 15:40:00	0.51	0.027
1391	10.01.2017 15:50:00	0.479	0.031
1392	10.01.2017 16:00:00	0.446	0.033
1393	10.01.2017 16:10:00	0.41	0.036
1394	10.01.2017 16:20:00	0.372	0.038
1395	10.01.2017 16:30:00	0.331	0.041
1396	10.01.2017 16:40:00	0.288	0.043
1397	10.01.2017 16:50:00	0.242	0.046
1398	10.01.2017 17:00:00	0.195	0.047
1399	10.01.2017 17:10:00	0.147	0.048
1400	10.01.2017 17:20:00	0.097	0.05
1401	10.01.2017 17:30:00	0.046	0.051
1402	10.01.2017 17:40:00	-0.006	0.052
1403	10.01.2017 17:50:00	-0.059	0.053
1404	10.01.2017 18:00:00	-0.111	0.052
1405	10.01.2017 18:10:00	-0.164	0.053
1406	10.01.2017 18:20:00	-0.217	0.053
1407	10.01.2017 18:30:00	-0.269	0.052
1408	10.01.2017 18:40:00	-0.321	0.052
1409	10.01.2017 18:50:00	-0.371	0.05
1410	10.01.2017 19:00:00	-0.42	0.049
1411	10.01.2017 19:10:00	-0.468	0.048
1412	10.01.2017 19:20:00	-0.514	0.046
1413	10.01.2017 19:30:00	-0.558	0.044
1414	10.01.2017 19:40:00	-0.599	0.041
1415	10.01.2017 19:50:00	-0.639	0.04
1416	10.01.2017 20:00:00	-0.675	0.036
1417	10.01.2017 20:10:00	-0.709	0.034
1418	10.01.2017 20:20:00	-0.74	0.031
1419	10.01.2017 20:30:00	-0.767	0.027
1420	10.01.2017 20:40:00	-0.791	0.024
1421	10.01.2017 20:50:00	-0.812	0.021
1422	10.01.2017 21:00:00	-0.83	0.018
1423	10.01.2017 21:10:00	-0.844	0.014
1424	10.01.2017 21:20:00	-0.854	0.01
1425	10.01.2017 21:30:00	-0.86	0.006
1426	10.01.2017 21:40:00	-0.863	0.003
1427	10.01.2017 21:50:00	-0.863	0
1428	10.01.2017 22:00:00	-0.859	-0.004
1429	10.01.2017 22:10:00	-0.851	-0.008
1430	10.01.2017 22:20:00	-0.84	-0.011
1431	10.01.2017 22:30:00	-0.825	-0.015
1432	10.01.2017 22:40:00	-0.808	-0.017
1433	10.01.2017 22:50:00	-0.787	-0.021
1434	10.01.2017 23:00:00	-0.763	-0.024
1435	10.01.2017 23:10:00	-0.737	-0.026
1436	10.01.2017 23:20:00	-0.708	-0.029
1437	10.01.2017 23:30:00	-0.677	-0.031
1438	10.01.2017 23:40:00	-0.643	-0.034
1439	10.01.2017 23:50:00	-0.608	-0.035
1440	11.01.2017 00:00:00	-0.572	-0.036
1441	11.01.2017 00:10:00	-0.534	-0.038
1442	11.01.2017 00:20:00	-0.494	-0.04
1443	11.01.2017 00:30:00	-0.454	-0.04
1444	11.01.2017 00:40:00	-0.414	-0.04
1445	11.01.2017 00:50:00	-0.373	-0.041
1446	11.01.2017 01:00:00	-0.332	-0.041
1447	11.01.2017 01:10:00	-0.292	-0.04
1448	11.01.2017 01:20:00	-0.252	-0.04
1449	11.01.2017 01:30:00	-0.212	-0.04
1450	11.01.2017 01:40:00	-0.174	-0.038
1451	11.01.2017 01:50:00	-0.137	-0.037
1452	11.01.2017 02:00:00	-0.101	-0.036
1453	11.01.2017 02:10:00	-0.067	-0.034
1454	11.01.2017 02:20:00	-0.035	-0.032
1455	11.01.2017 02:30:00	-0.005	-0.03
1456	11.01.2017 02:40:00	0.023	-0.028
1457	11.01.2017 02:50:00	0.049	-0.026
1458	11.01.2017 03:00:00	0.072	-0.023
1459	11.01.2017 03:10:00	0.093	-0.021
1460	11.01.2017 03:20:00	0.111	-0.018
1461	11.01.2017 03:30:00	0.127	-0.016
1462	11.01.2017 03:40:00	0.14	-0.013
1463	11.01.2017 03:50:00	0.15	-0.01
1464	11.01.2017 04:00:00	0.158	-0.008
1465	11.01.2017 04:10:00	0.163	-0.005
1466	11.01.2017 04:20:00	0.165	-0.002
1467	11.01.2017 04:30:00	0.165	0
1468	11.01.2017 04:40:00	0.163	0.002
1469	11.01.2017 04:50:00	0.159	0.004
1470	11.01.2017 05:00:00	0.152	0.007
1471	11.01.2017 05:10:00	0.143	0.009
1472	11.01.2017 05:20:00	0.133	0.01
1473	11.01.2017 05:30:00	0.121	0.012
1474	11.01.2017 05:40:00	0.108	0.013
1475	11.01.2017 05:50:00	0.093	0.015
1476	11.01.2017 06:00:00	0.078	0.015
1477	11.01.2017 06:10:00	0.062	0.016
1478	11.01.2017 06:20:00	0.045	0.017
1479	11.01.2017 06:30:00	0.028	0.017
1480	11.01.2017 06:40:00	0.011	0.017
1481	11.01.2017 06:50:00	-0.006	0.017
1482	11.01.2017 07:00:00	-0.022	0.016
1483	11.01.2017 07:10:00	-0.037	0.015
1484	11.01.2017 07:20:00	-0.052	0.015
1485	11.01.2017 07:30:00	-0.066	0.014
1486	11.01.2017 07:40:00	-0.078	0.012
1487	11.01.2017 07:50:00	-0.089	0.011
1488	11.01.2017 08:00:00	-0.098	0.009
1489	11.01.2017 08:10:00	-0.106	0.008
1490	11.01.2017 08:20:00	-0.111	0.005
1491	11.01.2017 08:30:00	-0.114	0.003
1492	11.01.2017 08:40:00	-0.116	0.002
1493	11.01.2017 08:50:00	-0.114	-0.002
1494	11.01.2017 09:00:00	-0.111	-0.003
1495	11.01.2017 09:10:00	-0.105	-0.006
1496	11.01.2017 09:20:00	-0.097	-0.008
1497	11.01.2017 09:30:00	-0.086	-0.011
1498	11.01.2017 09:40:00	-0.073	-0.013
1499	11.01.2017 09:50:00	-0.057	-0.016
1500	11.01.2017 10:00:00	-0.039	-0.018
1501	11.01.2017 10:10:00	-0.019	-0.02
1502	11.01.2017 10:20:00	0.003	-0.022
1503	11.01.2017 10:30:00	0.027	-0.024
1504	11.01.2017 10:40:00	0.053	-0.026
1505	11.01.2017 10:50:00	0.081	-0.028
1506	11.01.2017 11:00:00	0.11	-0.029
1507	11.01.2017 11:10:00	0.141	-0.031
1508	11.01.2017 11:20:00	0.173	-0.032
1509	11.01.2017 11:30:00	0.205	-0.032
1510	11.01.2017 11:40:00	0.239	-0.034
1511	11.01.2017 11:50:00	0.273	-0.034
1512	11.01.2017 12:00:00	0.307	-0.034
1513	11.01.2017 12:10:00	0.341	-0.034
1514	11.01.2017 12:20:00	0.375	-0.034
1515	11.01.2017 12:30:00	0.408	-0.033
1516	11.01.2017 12:40:00	0.44	-0.032
1517	11.01.2017 12:50:00	0.472	-0.032
1518	11.01.2017 13:00:00	0.502	-0.03
1519	11.01.2017 13:10:00	0.531	-0.029
1520	11.01.2017 13:20:00	0.558	-0.027
1521	11.01.2017 13:30:00	0.583	-0.025
1522	11.01.2017 13:40:00	0.605	-0.022
1523	11.01.2017 13:50:00	0.626	-0.021
1524	11.01.2017 14:00:00	0.643	-0.017
1525	11.01.2017 14:10:00	0.658	-0.015
1526	11.01.2017 14:20:00	0.67	-0.012
1527	11.01.2017 14:30:00	0.679	-0.009
1528	11.01.2017 14:40:00	0.685	-0.006
1529	11.01.2017 14:50:00	0.688	-0.003
1530	11.01.2017 15:00:00	0.687	0.001
1531	11.01.2017 15:10:00	0.682	0.005
1532	11.01.2017 15:20:00	0.674	0.008
1533	11.01.2017 15:30:00	0.663	0.011
1534	11.01.2017 15:40:00	0.648	0.015
1535	11.01.2017 15:50:00	0.629	0.019
1536	11.01.2017 16:00:00	0.607	0.022
1537	11.01.2017 16:10:00	0.582	0.025
1538	11.01.2017 16:20:00	0.553	0.029
1539	11.01.2017 16:30:00	0.521	0.032
1540	11.01.2017 16:40:00	0.486	0.035
1541	11.01.2017 16:50:00	0.448	0.038
1542	11.01.2017 17:00:00	0.408	0.04
1543	11.01.2017 17:10:00	0.364	0.044
1544	11.01.2017 17:20:00	0.319	0.045
1545	11.01.2017 17:30:00	0.271	0.048
1546	11.01.2017 17:40:00	0.221	0.05
1547	11.01.2017 17:50:00	0.169	0.052
1548	11.01.2017 18:00:00	0.117	0.052
1549	11.01.2017 18:10:00	0.062	0.055
1550	11.01.2017 18:20:00	0.007	0.055
1551	11.01.2017 18:30:00	-0.048	0.055
1552	11.01.2017 18:40:00	-0.104	0.056
1553	11.01.2017 18:50:00	-0.16	0.056
1554	11.01.2017 19:00:00	-0.216	0.056
1555	11.01.2017 19:10:00	-0.271	0.055
1556	11.01.2017 19:20:00	-0.325	0.054
1557	11.01.2017 19:30:00	-0.379	0.054
1558	11.01.2017 19:40:00	-0.43	0.051
1559	11.01.2017 19:50:00	-0.481	0.051
1560	11.01.2017 20:00:00	-0.529	0.048
1561	11.01.2017 20:10:00	-0.575	0.046
1562	11.01.2017 20:20:00	-0.619	0.044
1563	11.01.2017 20:30:00	-0.66	0.041
1564	11.01.2017 20:40:00	-0.698	0.038
1565	11.01.2017 20:50:00	-0.733	0.035
1566	11.01.2017 21:00:00	-0.765	0.032
1567	11.01.2017 21:10:00	-0.794	0.029
1568	11.01.2017 21:20:00	-0.819	0.025
1569	11.01.2017 21:30:00	-0.841	0.022
1570	11.01.2017 21:40:00	-0.858	0.017
1571	11.01.2017 21:50:00	-0.872	0.014
1572	11.01.2017 22:00:00	-0.883	0.011
1573	11.01.2017 22:10:00	-0.889	0.006
1574	11.01.2017 22:20:00	-0.892	0.003
1575	11.01.2017 22:30:00	-0.89	-0.002
1576	11.01.2017 22:40:00	-0.885	-0.005
1577	11.01.2017 22:50:00	-0.877	-0.008
1578	11.01.2017 23:00:00	-0.864	-0.013
1579	11.01.2017 23:10:00	-0.848	-0.016
1580	11.01.2017 23:20:00	-0.829	-0.019
1581	11.01.2017 23:30:00	-0.807	-0.022
1582	11.01.2017 23:40:00	-0.781	-0.026
1583	11.01.2017 23:50:00	-0.753	-0.028
1584	12.01.2017 00:00:00	-0.723	-0.03
1585	12.01.2017 00:10:00	-0.689	-0.034
1586	12.01.2017 00:20:00	-0.654	-0.035
1587	12.01.2017 00:30:00	-0.617	-0.037
1588	12.01.2017 00:40:00	-0.578	-0.039
1589	12.01.2017 00:50:00	-0.538	-0.04
1590	12.01.2017 01:00:00	-0.497	-0.041
1591	12.01.2017 01:10:00	-0.455	-0.042
1592	12.01.2017 01:20:00	-0.412	-0.043
1593	12.01.2017 01:30:00	-0.369	-0.043
1594	12.01.2017 01:40:00	-0.327	-0.042
1595	12.01.2017 01:50:00	-0.284	-0.043
1596	12.01.2017 02:00:00	-0.243	-0.041
1597	12.01.2017 02:10:00	-0.202	-0.041
1598	12.01.2017 02:20:00	-0.162	-0.04
1599	12.01.2017 02:30:00	-0.123	-0.039
1600	12.01.2017 02:40:00	-0.086	-0.037
1601	12.01.2017 02:50:00	-0.051	-0.035
1602	12.01.2017 03:00:00	-0.018	-0.033
1603	12.01.2017 03:10:00	0.013	-0.031
1604	12.01.2017 03:20:00	0.041	-0.028
1605	12.01.2017 03:30:00	0.067	-0.026
1606	12.01.2017 03:40:00	0.091	-0.024
1607	12.01.2017 03:50:00	0.112	-0.021
1608	12.01.2017 04:00:00	0.13	-0.018
1609	12.01.2017 04:10:00	0.145	-0.015
1610	12.01.2017 04:20:00	0.158	-0.013
1611	12.01.2017 04:30:00	0.167	-0.009
1612	12.01.2017 04:40:00	0.174	-0.007
1613	12.01.2017 04:50:00	0.178	-0.004
1614	12.01.2017 05:00:00	0.18	-0.002
1615	12.01.2017 05:10:00	0.179	0.001
1616	12.01.2017 05:20:00	0.175	0.004
1617	12.01.2017 05:30:00	0.169	0.006
1618	12.01.2017 05:40:00	0.161	0.008
1619	12.01.2017 05:50:00	0.151	0.01
1620	12.01.2017 06:00:00	0.139	0.012
1621	12.01.2017 06:10:00	0.125	0.014
1622	12.01.2017 06:20:00	0.11	0.015
1623	12.01.2017 06:30:00	0.094	0.016
1624	12.01.2017 06:40:00	0.077	0.017
1625	12.01.2017 06:50:00	0.059	0.018
1626	12.01.2017 07:00:00	0.04	0.019
1627	12.01.2017 07:10:00	0.022	0.018
1628	12.01.2017 07:20:00	0.003	0.019
1629	12.01.2017 07:30:00	-0.015	0.018
1630	12.01.2017 07:40:00	-0.033	0.018
1631	12.01.2017 07:50:00	-0.051	0.018
1632	12.01.2017 08:00:00	-0.067	0.016
1633	12.01.2017 08:10:00	-0.082	0.015
1634	12.01.2017 08:20:00	-0.096	0.014
1635	12.01.2017 08:30:00	-0.108	0.012
1636	12.01.2017 08:40:00	-0.118	0.01
1637	12.01.2017 08:50:00	-0.126	0.008
1638	12.01.2017 09:00:00	-0.132	0.006
1639	12.01.2017 09:10:00	-0.136	0.004
1640	12.01.2017 09:20:00	-0.138	0.002
1641	12.01.2017 09:30:00	-0.137	-0.001
1642	12.01.2017 09:40:00	-0.134	-0.003
1643	12.01.2017 09:50:00	-0.128	-0.006
1644	12.01.2017 10:00:00	-0.12	-0.008
1645	12.01.2017 10:10:00	-0.109	-0.011
1646	12.01.2017 10:20:00	-0.096	-0.013
1647	12.01.2017 10:30:00	-0.08	-0.016
1648	12.01.2017 10:40:00	-0.062	-0.018
1649	12.01.2017 10:50:00	-0.041	-0.021
1650	12.01.2017 11:00:00	-0.018	-0.023
1651	12.01.2017 11:10:00	0.007	-0.025
1652	12.01.2017 11:20:00	0.034	-0.027
1653	12.01.2017 11:30:00	0.063	-0.029
1654	12.01.2017 11:40:00	0.093	-0.03
1655	12.01.2017 11:50:00	0.124	-0.031
1656	12.01.2017 12:00:00	0.157	-0.033
1657	12.01.2017 12:10:00	0.191	-0.034
1658	12.01.2017 12:20:00	0.226	-0.035
1659	12.01.2017 12:30:00	0.261	-0.035
1660	12.01.2017 12:40:00	0.296	-0.035
1661	12.01.2017 12:50:00	0.331	-0.035
1662	12.01.2017 13:00:00	0.366	-0.035
1663	12.01.2017 13:10:00	0.4	-0.034
1664	12.01.2017 13:20:00	0.434	-0.034
1665	12.01.2017 13:30:00	0.466	-0.032
1666	12.01.2017 13:40:00	0.497	-0.031
1667	12.01.2017 13:50:00	0.527	-0.03
1668	12.01.2017 14:00:00	0.554	-0.027
1669	12.01.2017 14:10:00	0.58	-0.026
1670	12.01.2017 14:20:00	0.603	-0.023
1671	12.01.2017 14:30:00	0.624	-0.021
1672	12.01.2017 14:40:00	0.642	-0.018
1673	12.01.2017 14:50:00	0.657	-0.015
1674	12.01.2017 15:00:00	0.67	-0.013
1675	12.01.2017 15:10:00	0.679	-0.009
1676	12.01.2017 15:20:00	0.684	-0.005
1677	12.01.2017 15:30:00	0.687	-0.003
1678	12.01.2017 15:40:00	0.686	0.001
1679	12.01.2017 15:50:00	0.681	0.005
1680	12.01.2017 16:00:00	0.673	0.008
1681	12.01.2017 16:10:00	0.661	0.012
1682	12.01.2017 16:20:00	0.645	0.016
1683	12.01.2017 16:30:00	0.627	0.018
1684	12.01.2017 16:40:00	0.604	0.023
1685	12.01.2017 16:50:00	0.578	0.026
1686	12.01.2017 17:00:00	0.549	0.029
1687	12.01.2017 17:10:00	0.517	0.032
1688	12.01.2017 17:20:00	0.481	0.036
1689	12.01.2017 17:30:00	0.443	0.038
1690	12.01.2017 17:40:00	0.402	0.041
1691	12.01.2017 17:50:00	0.358	0.044
1692	12.01.2017 18:00:00	0.312	0.046
1693	12.01.2017 18:10:00	0.264	0.048
1694	12.01.2017 18:20:00	0.214	0.05
1695	12.01.2017 18:30:00	0.162	0.052
1696	12.01.2017 18:40:00	0.11	0.052
1697	12.01.2017 18:50:00	0.056	0.054
1698	12.01.2017 19:00:00	0.001	0.055
1699	12.01.2017 19:10:00	-0.055	0.056
1700	12.01.2017 19:20:00	-0.11	0.055
1701	12.01.2017 19:30:00	-0.165	0.055
1702	12.01.2017 19:40:00	-0.221	0.056
1703	12.01.2017 19:50:00	-0.275	0.054
1704	12.01.2017 20:00:00	-0.329	0.054
1705	12.01.2017 20:10:00	-0.381	0.052
1706	12.01.2017 20:20:00	-0.432	0.051
1707	12.01.2017 20:30:00	-0.481	0.049
1708	12.01.2017 20:40:00	-0.528	0.047
1709	12.01.2017 20:50:00	-0.572	0.044
1710	12.01.2017 21:00:00	-0.615	0.043
1711	12.01.2017 21:10:00	-0.654	0.039
1712	12.01.2017 21:20:00	-0.691	0.037
1713	12.01.2017 21:30:00	-0.724	0.033
1714	12.01.2017 21:40:00	-0.755	0.031
1715	12.01.2017 21:50:00	-0.782	0.027
1716	12.01.2017 22:00:00	-0.805	0.023
1717	12.01.2017 22:10:00	-0.825	0.02
1718	12.01.2017 22:20:00	-0.841	0.016
1719	12.01.2017 22:30:00	-0.853	0.012
1720	12.01.2017 22:40:00	-0.861	0.008
1721	12.01.2017 22:50:00	-0.866	0.005
1722	12.01.2017 23:00:00	-0.867	0.001
1723	12.01.2017 23:10:00	-0.864	-0.003
1724	12.01.2017 23:20:00	-0.858	-0.006
1725	12.01.2017 23:30:00	-0.848	-0.01
1726	12.01.2017 23:40:00	-0.834	-0.014
1727	12.01.2017 23:50:00	-0.817	-0.017
1728	13.01.2017 00:00:00	-0.797	-0.02
1729	13.01.2017 00:10:00	-0.773	-0.024
1730	13.01.2017 00:20:00	-0.747	-0.026
1731	13.01.2017 00:30:00	-0.718	-0.029
1732	13.01.2017 00:40:00	-0.687	-0.031
1733	13.01.2017 00:50:00	-0.653	-0.034
1734	13.01.2017 01:00:00	-0.618	-0.035
1735	13.01.2017 01:10:00	-0.581	-0.037
1736	13.01.2017 01:20:00	-0.542	-0.039
1737	13.01.2017 01:30:00	-0.502	-0.04
1738	13.01.2017 01:40:00	-0.461	-0.041
1739	13.01.2017 01:50:00	-0.419	-0.042
1740	13.01.2017 02:00:00	-0.378	-0.041
1741	13.01.2017 02:10:00	-0.336	-0.042
1742	13.01.2017 02:20:00	-0.294	-0.042
1743	13.01.2017 02:30:00	-0.253	-0.041
1744	13.01.2017 02:40:00	-0.212	-0.041
1745	13.01.2017 02:50:00	-0.172	-0.04
1746	13.01.2017 03:00:00	-0.134	-0.038
1747	13.01.2017 03:10:00	-0.097	-0.037
1748	13.01.2017 03:20:00	-0.062	-0.035
1749	13.01.2017 03:30:00	-0.029	-0.033
1750	13.01.2017 03:40:00	0.003	-0.032
1751	13.01.2017 03:50:00	0.032	-0.029
1752	13.01.2017 04:00:00	0.058	-0.026
1753	13.01.2017 04:10:00	0.082	-0.024
1754	13.01.2017 04:20:00	0.104	-0.022
1755	13.01.2017 04:30:00	0.123	-0.019
1756	13.01.2017 04:40:00	0.139	-0.016
1757	13.01.2017 04:50:00	0.152	-0.013
1758	13.01.2017 05:00:00	0.163	-0.011
1759	13.01.2017 05:10:00	0.17	-0.007
1760	13.01.2017 05:20:00	0.175	-0.005
1761	13.01.2017 05:30:00	0.178	-0.003
1762	13.01.2017 05:40:00	0.177	0.001
1763	13.01.2017 05:50:00	0.174	0.003
1764	13.01.2017 06:00:00	0.169	0.005
1765	13.01.2017 06:10:00	0.161	0.008
1766	13.01.2017 06:20:00	0.152	0.009
1767	13.01.2017 06:30:00	0.14	0.012
1768	13.01.2017 06:40:00	0.127	0.013
1769	13.01.2017 06:50:00	0.112	0.015
1770	13.01.2017 07:00:00	0.096	0.016
1771	13.01.2017 07:10:00	0.079	0.017
1772	13.01.2017 07:20:00	0.06	0.019
1773	13.01.2017 07:30:00	0.042	0.018
1774	13.01.2017 07:40:00	0.023	0.019
1775	13.01.2017 07:50:00	0.003	0.02
1776	13.01.2017 08:00:00	-0.016	0.019
1777	13.01.2017 08:10:00	-0.035	0.019
1778	13.01.2017 08:20:00	-0.053	0.018
1779	13.01.2017 08:30:00	-0.07	0.017
1780	13.01.2017 08:40:00	-0.086	0.016
1781	13.01.2017 08:50:00	-0.101	0.015
1782	13.01.2017 09:00:00	-0.115	0.014
1783	13.01.2017 09:10:00	-0.127	0.012
1784	13.01.2017 09:20:00	-0.137	0.01
1785	13.01.2017 09:30:00	-0.145	0.008
1786	13.01.2017 09:40:00	-0.151	0.006
1787	13.01.2017 09:50:00	-0.154	0.003
1788	13.01.2017 10:00:00	-0.156	0.002
1789	13.01.2017 10:10:00	-0.155	-0.001
1790	13.01.2017 10:20:00	-0.151	-0.004
1791	13.01.2017 10:30:00	-0.145	-0.006
1792	13.01.2017 10:40:00	-0.136	-0.009
1793	13.01.2017 10:50:00	-0.125	-0.011
1794	13.01.2017 11:00:00	-0.111	-0.014
1795	13.01.2017 11:10:00	-0.095	-0.016
1796	13.01.2017 11:20:00	-0.077	-0.018
1797	13.01.2017 11:30:00	-0.056	-0.021
1798	13.01.2017 11:40:00	-0.033	-0.023
1799	13.01.2017 11:50:00	-0.008	-0.025
1800	13.01.2017 12:00:00	0.019	-0.027
1801	13.01.2017 12:10:00	0.047	-0.028
1802	13.01.2017 12:20:00	0.077	-0.03
1803	13.01.2017 12:30:00	0.109	-0.032
1804	13.01.2017 12:40:00	0.141	-0.032
1805	13.01.2017 12:50:00	0.174	-0.033
1806	13.01.2017 13:00:00	0.208	-0.034
1807	13.01.2017 13:10:00	0.242	-0.034
1808	13.01.2017 13:20:00	0.276	-0.034
1809	13.01.2017 13:30:00	0.311	-0.035
1810	13.01.2017 13:40:00	0.344	-0.033
1811	13.01.2017 13:50:00	0.377	-0.033
1812	13.01.2017 14:00:00	0.409	-0.032
1813	13.01.2017 14:10:00	0.44	-0.031
1814	13.01.2017 14:20:00	0.47	-0.03
1815	13.01.2017 14:30:00	0.498	-0.028
1816	13.01.2017 14:40:00	0.524	-0.026
1817	13.01.2017 14:50:00	0.548	-0.024
1818	13.01.2017 15:00:00	0.569	-0.021
1819	13.01.2017 15:10:00	0.589	-0.02
1820	13.01.2017 15:20:00	0.605	-0.016
1821	13.01.2017 15:30:00	0.619	-0.014
1822	13.01.2017 15:40:00	0.629	-0.01
1823	13.01.2017 15:50:00	0.637	-0.008
1824	13.01.2017 16:00:00	0.641	-0.004
1825	13.01.2017 16:10:00	0.642	-0.001
1826	13.01.2017 16:20:00	0.639	0.003
1827	13.01.2017 16:30:00	0.634	0.005
1828	13.01.2017 16:40:00	0.624	0.01
1829	13.01.2017 16:50:00	0.612	0.012
1830	13.01.2017 17:00:00	0.595	0.017
1831	13.01.2017 17:10:00	0.576	0.019
1832	13.01.2017 17:20:00	0.553	0.023
1833	13.01.2017 17:30:00	0.527	0.026
1834	13.01.2017 17:40:00	0.498	0.029
1835	13.01.2017 17:50:00	0.466	0.032
1836	13.01.2017 18:00:00	0.431	0.035
1837	13.01.2017 18:10:00	0.393	0.038
1838	13.01.2017 18:20:00	0.353	0.04
1839	13.01.2017 18:30:00	0.311	0.042
1840	13.01.2017 18:40:00	0.267	0.044
1841	13.01.2017 18:50:00	0.22	0.047
1842	13.01.2017 19:00:00	0.172	0.048
1843	13.01.2017 19:10:00	0.123	0.049
1844	13.01.2017 19:20:00	0.073	0.05
1845	13.01.2017 19:30:00	0.022	0.051
1846	13.01.2017 19:40:00	-0.03	0.052
1847	13.01.2017 19:50:00	-0.082	0.052
1848	13.01.2017 20:00:00	-0.134	0.052
1849	13.01.2017 20:10:00	-0.186	0.052
1850	13.01.2017 20:20:00	-0.237	0.051
1851	13.01.2017 20:30:00	-0.288	0.051
1852	13.01.2017 20:40:00	-0.337	0.049
1853	13.01.2017 20:50:00	-0.385	0.048
1854	13.01.2017 21:00:00	-0.431	0.046
1855	13.01.2017 21:10:00	-0.476	0.045
1856	13.01.2017 21:20:00	-0.518	0.042
1857	13.01.2017 21:30:00	-0.559	0.041
1858	13.01.2017 21:40:00	-0.596	0.037
1859	13.01.2017 21:50:00	-0.631	0.035
1860	13.01.2017 22:00:00	-0.663	0.032
1861	13.01.2017 22:10:00	-0.693	0.03
1862	13.01.2017 22:20:00	-0.718	0.025
1863	13.01.2017 22:30:00	-0.741	0.023
1864	13.01.2017 22:40:00	-0.761	0.02
1865	13.01.2017 22:50:00	-0.776	0.015
1866	13.01.2017 23:00:00	-0.789	0.013
1867	13.01.2017 23:10:00	-0.798	0.009
1868	13.01.2017 23:20:00	-0.803	0.005
1869	13.01.2017 23:30:00	-0.805	0.002
1870	13.01.2017 23:40:00	-0.803	-0.002
1871	13.01.2017 23:50:00	-0.797	-0.006
1872	14.01.2017 00:00:00	-0.789	-0.008
1873	14.01.2017 00:10:00	-0.777	-0.012
1874	14.01.2017 00:20:00	-0.762	-0.015
1875	14.01.2017 00:30:00	-0.744	-0.018
1876	14.01.2017 00:40:00	-0.722	-0.022
1877	14.01.2017 00:50:00	-0.699	-0.023
1878	14.01.2017 01:00:00	-0.672	-0.027
1879	14.01.2017 01:10:00	-0.644	-0.028
1880	14.01.2017 01:20:00	-0.613	-0.031
1881	14.01.2017 01:30:00	-0.58	-0.033
1882	14.01.2017 01:40:00	-0.546	-0.034
1883	14.01.2017 01:50:00	-0.51	-0.036
1884	14.01.2017 02:00:00	-0.473	-0.037
1885	14.01.2017 02:10:00	-0.435	-0.038
1886	14.01.2017 02:20:00	-0.396	-0.039
1887	14.01.2017 02:30:00	-0.357	-0.039
1888	14.01.2017 02:40:00	-0.318	-0.039
1889	14.01.2017 02:50:00	-0.279	-0.039
1890	14.01.2017 03:00:00	-0.241	-0.038
1891	14.01.2017 03:10:00	-0.203	-0.038
1892	14.01.2017 03:20:00	-0.166	-0.037
1893	14.01.2017 03:30:00	-0.13	-0.036
1894	14.01.2017 03:40:00	-0.095	-0.035
1895	14.01.2017 03:50:00	-0.062	-0.033
1896	14.01.2017 04:00:00	-0.03	-0.032
1897	14.01.2017 04:10:00	-0.001	-0.029
1898	14.01.2017 04:20:00	0.027	-0.028
1899	14.01.2017 04:30:00	0.052	-0.025
1900	14.01.2017 04:40:00	0.075	-0.023
1901	14.01.2017 04:50:00	0.095	-0.02
1902	14.01.2017 05:00:00	0.113	-0.018
1903	14.01.2017 05:10:00	0.129	-0.016
1904	14.01.2017 05:20:00	0.141	-0.012
1905	14.01.2017 05:30:00	0.152	-0.011
1906	14.01.2017 05:40:00	0.159	-0.007
1907	14.01.2017 05:50:00	0.164	-0.005
1908	14.01.2017 06:00:00	0.166	-0.002
1909	14.01.2017 06:10:00	0.166	0
1910	14.01.2017 06:20:00	0.164	0.002
1911	14.01.2017 06:30:00	0.159	0.005
1912	14.01.2017 06:40:00	0.152	0.007
1913	14.01.2017 06:50:00	0.143	0.009
1914	14.01.2017 07:00:00	0.132	0.011
1915	14.01.2017 07:10:00	0.119	0.013
1916	14.01.2017 07:20:00	0.105	0.014
1917	14.01.2017 07:30:00	0.089	0.016
1918	14.01.2017 07:40:00	0.073	0.016
1919	14.01.2017 07:50:00	0.056	0.017
1920	14.01.2017 08:00:00	0.037	0.019
1921	14.01.2017 08:10:00	0.019	0.018
1922	14.01.2017 08:20:00	0	0.019
1923	14.01.2017 08:30:00	-0.018	0.018
1924	14.01.2017 08:40:00	-0.037	0.019
1925	14.01.2017 08:50:00	-0.055	0.018
1926	14.01.2017 09:00:00	-0.072	0.017
1927	14.01.2017 09:10:00	-0.088	0.016
1928	14.01.2017 09:20:00	-0.103	0.015
1929	14.01.2017 09:30:00	-0.117	0.014
1930	14.01.2017 09:40:00	-0.13	0.013
1931	14.01.2017 09:50:00	-0.14	0.01
1932	14.01.2017 10:00:00	-0.149	0.009
1933	14.01.2017 10:10:00	-0.156	0.007
1934	14.01.2017 10:20:00	-0.161	0.005
1935	14.01.2017 10:30:00	-0.163	0.002
1936	14.01.2017 10:40:00	-0.164	0.001
1937	14.01.2017 10:50:00	-0.162	-0.002
1938	14.01.2017 11:00:00	-0.157	-0.005
1939	14.01.2017 11:10:00	-0.151	-0.006
1940	14.01.2017 11:20:00	-0.141	-0.01
1941	14.01.2017 11:30:00	-0.13	-0.011
1942	14.01.2017 11:40:00	-0.116	-0.014
1943	14.01.2017 11:50:00	-0.1	-0.016
1944	14.01.2017 12:00:00	-0.082	-0.018
1945	14.01.2017 12:10:00	-0.062	-0.02
1946	14.01.2017 12:20:00	-0.04	-0.022
1947	14.01.2017 12:30:00	-0.016	-0.024
1948	14.01.2017 12:40:00	0.01	-0.026
1949	14.01.2017 12:50:00	0.037	-0.027
1950	14.01.2017 13:00:00	0.065	-0.028
1951	14.01.2017 13:10:00	0.095	-0.03
1952	14.01.2017 13:20:00	0.125	-0.03
1953	14.01.2017 13:30:00	0.156	-0.031
1954	14.01.2017 13:40:00	0.187	-0.031
1955	14.01.2017 13:50:00	0.218	-0.031
1956	14.01.2017 14:00:00	0.25	-0.032
1957	14.01.2017 14:10:00	0.281	-0.031
1958	14.01.2017 14:20:00	0.311	-0.03
1959	14.01.2017 14:30:00	0.341	-0.03
1960	14.01.2017 14:40:00	0.37	-0.029
1961	14.01.2017 14:50:00	0.397	-0.027
1962	14.01.2017 15:00:00	0.423	-0.026
1963	14.01.2017 15:10:00	0.448	-0.025
1964	14.01.2017 15:20:00	0.47	-0.022
1965	14.01.2017 15:30:00	0.49	-0.02
1966	14.01.2017 15:40:00	0.509	-0.019
1967	14.01.2017 15:50:00	0.524	-0.015
1968	14.01.2017 16:00:00	0.537	-0.013
1969	14.01.2017 16:10:00	0.548	-0.011
1970	14.01.2017 16:20:00	0.555	-0.007
1971	14.01.2017 16:30:00	0.56	-0.005
1972	14.01.2017 16:40:00	0.561	-0.001
1973	14.01.2017 16:50:00	0.56	0.001
1974	14.01.2017 17:00:00	0.555	0.005
1975	14.01.2017 17:10:00	0.548	0.007
1976	14.01.2017 17:20:00	0.537	0.011
1977	14.01.2017 17:30:00	0.523	0.014
1978	14.01.2017 17:40:00	0.506	0.017
1979	14.01.2017 17:50:00	0.486	0.02
1980	14.01.2017 18:00:00	0.463	0.023
1981	14.01.2017 18:10:00	0.437	0.026
1982	14.01.2017 18:20:00	0.409	0.028
1983	14.01.2017 18:30:00	0.378	0.031
1984	14.01.2017 18:40:00	0.344	0.034
1985	14.01.2017 18:50:00	0.309	0.035
1986	14.01.2017 19:00:00	0.271	0.038
1987	14.01.2017 19:10:00	0.232	0.039
1988	14.01.2017 19:20:00	0.19	0.042
1989	14.01.2017 19:30:00	0.148	0.042
1990	14.01.2017 19:40:00	0.104	0.044
1991	14.01.2017 19:50:00	0.059	0.045
1992	14.01.2017 20:00:00	0.013	0.046
1993	14.01.2017 20:10:00	-0.033	0.046
1994	14.01.2017 20:20:00	-0.079	0.046
1995	14.01.2017 20:30:00	-0.126	0.047
1996	14.01.2017 20:40:00	-0.172	0.046
1997	14.01.2017 20:50:00	-0.217	0.045
1998	14.01.2017 21:00:00	-0.262	0.045
1999	14.01.2017 21:10:00	-0.306	0.044
[truncated: 155,681 more rows]
